# Supplementary material for: Deep learning for regulatory genomics: a survey of models, challenges, and applications
Source: Bioinform Adv. 2025 Oct 31;6(1):vbaf271. doi: 10.1093/bioadv/vbaf271 (PMC12947584; doi:10.1093/bioadv/vbaf271)
Supplement: vbaf271_Supplementary_Data [file vbaf271_supplementary_data.zip]

Archive with 3 entries (3 files):
- main.bbl
- oup-authoring-template.cls
- reference.bib
