# Supplementary material for: Deep learning for regulatory genomics: a survey of models, challenges, and applications
Source: Bioinform Adv. 2025 Oct 31;6(1):vbaf271. doi: 10.1093/bioadv/vbaf271 (PMC12947584; doi:10.1093/bioadv/vbaf271)
Supplement: vbaf271_Supplementary_Data [file vbaf271_supplementary_data.zip › main.bbl]

\begin{thebibliography}{91}
\providecommand{\natexlab}[1]{#1}
\providecommand{\url}[1]{\texttt{#1}}
\expandafter\ifx\csname urlstyle\endcsname\relax
  \providecommand{\doi}[1]{doi: #1}\else
  \providecommand{\doi}{doi: \begingroup \urlstyle{rm}\Url}\fi

\bibitem[Agarwal and Shendure(2020{\natexlab{a}})]{Agarwal2020}
V.~Agarwal and J.~Shendure.
\newblock Predicting mrna abundance directly from genomic sequence using deep convolutional neural networks.
\newblock \emph{Cell Rep.}, 31, 2020{\natexlab{a}}.
\newblock \doi{10.1016/j.celrep.2020.107663}.

\bibitem[Agarwal and Shendure(2020{\natexlab{b}})]{agarwal2020predicting}
V.~Agarwal and J.~Shendure.
\newblock Predicting mrna abundance directly from genomic sequence using deep convolutional neural networks.
\newblock \emph{Cell reports}, 31\penalty0 (7), 2020{\natexlab{b}}.

\bibitem[Akiba et~al.(2019)Akiba, Sano, Yanase, Ohta, and Koyama]{akiba2019optuna}
T.~Akiba, S.~Sano, T.~Yanase, T.~Ohta, and M.~Koyama.
\newblock Optuna: A next-generation hyperparameter optimization framework.
\newblock In \emph{Proceedings of the 25th ACM SIGKDD International Conference on Knowledge Discovery \& Data Mining}, pages 2623--2631, 2019.

\bibitem[Alipanahi et~al.(2015)Alipanahi, Delong, Weirauch, and Frey]{alipanahi2015predicting}
B.~Alipanahi, A.~Delong, M.~T. Weirauch, and B.~J. Frey.
\newblock Predicting the sequence specificities of dna-and rna-binding proteins by deep learning.
\newblock \emph{Nature biotechnology}, 33\penalty0 (8):\penalty0 831--838, 2015.

\bibitem[Andlauer et~al.(2016)Andlauer, Buck, Antony, Bayas, Bechmann, Berthele, Chan, Gasperi, Gold, Graetz, et~al.]{andlauer2016novel}
T.~F. Andlauer, D.~Buck, G.~Antony, A.~Bayas, L.~Bechmann, A.~Berthele, A.~Chan, C.~Gasperi, R.~Gold, C.~Graetz, et~al.
\newblock Novel multiple sclerosis susceptibility loci implicated in epigenetic regulation.
\newblock \emph{Science advances}, 2\penalty0 (6):\penalty0 e1501678, 2016.

\bibitem[Avsec et~al.(2021{\natexlab{a}})Avsec, Agarwal, Visentin, Ledsam, Grabska-Barwinska, Taylor, Assael, Jumper, Kohli, and Kelley]{Avsec2021}
Z.~Avsec, V.~Agarwal, D.~Visentin, J.~Ledsam, A.~Grabska-Barwinska, K.~Taylor, Y.~Assael, J.~Jumper, P.~Kohli, and D.~Kelley.
\newblock Effective gene expression prediction from sequence by integrating long-range interactions.
\newblock \emph{Nat. Methods}, 18:\penalty0 1196–1203, 2021{\natexlab{a}}.
\newblock \doi{10.1038/s41592-021-01252-x}.

\bibitem[Avsec et~al.(2021{\natexlab{b}})Avsec, Weilert, Shrikumar, Krueger, Alexandari, Dalal, Fropf, McAnany, Gagneur, Kundaje, and Zeitlinger]{Avsec2021b}
Z.~Avsec, M.~Weilert, A.~Shrikumar, S.~Krueger, A.~Alexandari, K.~Dalal, R.~Fropf, C.~McAnany, J.~Gagneur, A.~Kundaje, and J.~Zeitlinger.
\newblock Base-resolution models of transcription-factor binding reveal soft motif syntax.
\newblock \emph{Nat. Genet.}, 53:\penalty0 354–366, 2021{\natexlab{b}}.
\newblock \doi{10.1038/s41588-021-00782-6}.

\bibitem[Avsec et~al.(2025)Avsec, Latysheva, Cheng, Novati, Taylor, Ward, Bycroft, Nicolaisen, Arvaniti, Pan, et~al.]{avsec2025alphagenome}
{\v{Z}}.~Avsec, N.~Latysheva, J.~Cheng, G.~Novati, K.~R. Taylor, T.~Ward, C.~Bycroft, L.~Nicolaisen, E.~Arvaniti, J.~Pan, et~al.
\newblock Alphagenome: advancing regulatory variant effect prediction with a unified dna sequence model.
\newblock \emph{bioRxiv}, pages 2025--06, 2025.

\bibitem[Bakshy et~al.(2018)]{bakshy2018ae}
E.~Bakshy et~al.
\newblock Ae: A library for parameter tuning and experiment management.
\newblock Facebook Research, 2018.
\newblock \url{https://github.com/facebook/Ax}.

\bibitem[Berman et~al.(2000)Berman, Westbrook, Feng, Gilliland, Bhat, Weissig, Shindyalov, and Bourne]{berman2000protein}
H.~M. Berman, J.~Westbrook, Z.~Feng, G.~Gilliland, T.~N. Bhat, H.~Weissig, I.~N. Shindyalov, and P.~E. Bourne.
\newblock The protein data bank.
\newblock \emph{Nucleic acids research}, 28\penalty0 (1):\penalty0 235--242, 2000.

\bibitem[Bernstein et~al.(2010)Bernstein, Stamatoyannopoulos, Costello, Ren, Milosavljevic, Meissner, Kellis, Marra, Beaudet, Ecker, et~al.]{bernstein2010nih}
B.~Bernstein, J.~Stamatoyannopoulos, J.~Costello, B.~Ren, A.~Milosavljevic, A.~Meissner, M.~Kellis, M.~Marra, A.~Beaudet, J.~Ecker, et~al.
\newblock The nih roadmap epigenomics mapping consortium.
\newblock \emph{Nature Biotechnology}, 28:\penalty0 1045--1048, 2010.

\bibitem[Bogard et~al.(2019)Bogard, Linder, Rosenberg, and Seelig]{bogard2019deep}
N.~Bogard, J.~Linder, A.~B. Rosenberg, and G.~Seelig.
\newblock A deep neural network for predicting and engineering alternative polyadenylation.
\newblock \emph{Cell}, 178\penalty0 (1):\penalty0 91--106, 2019.

\bibitem[Buenrostro et~al.(2013)Buenrostro, Giresi, Zaba, Chang, and Greenleaf]{buenrostro2013transposition}
J.~D. Buenrostro, P.~G. Giresi, L.~C. Zaba, H.~Y. Chang, and W.~J. Greenleaf.
\newblock Transposition of native chromatin for fast and sensitive epigenomic profiling of open chromatin, dna-binding proteins and nucleosome position.
\newblock \emph{Nature methods}, 10\penalty0 (12):\penalty0 1213--1218, 2013.

\bibitem[Chen et~al.(2019)Chen, Cofer, Zhou, and Troyanskaya]{chen2019selene}
K.~M. Chen, E.~M. Cofer, J.~Zhou, and O.~G. Troyanskaya.
\newblock Selene: a pytorch-based deep learning library for sequence data.
\newblock \emph{Nature methods}, 16\penalty0 (4):\penalty0 315--318, 2019.

\bibitem[Chen et~al.(2021)Chen, Gan, Lv, and Jiang]{chen2021deepcape}
S.~Chen, M.~Gan, H.~Lv, and R.~Jiang.
\newblock Deepcape: a deep convolutional neural network for the accurate prediction of enhancers.
\newblock \emph{Genomics, Proteomics \& Bioinformatics}, 19\penalty0 (4):\penalty0 565--577, 2021.

\bibitem[Cheng et~al.(2019)Cheng, Nguyen, Cygan, {\c{C}}elik, Fairbrother, Avsec, and Gagneur]{cheng2019mmsplice}
J.~Cheng, T.~Y.~D. Nguyen, K.~J. Cygan, M.~H. {\c{C}}elik, W.~G. Fairbrother, {\v{Z}}.~Avsec, and J.~Gagneur.
\newblock Mmsplice: modular modeling improves the predictions of genetic variant effects on splicing.
\newblock \emph{Genome biology}, 20:\penalty0 1--15, 2019.

\bibitem[Cheng et~al.(2015)Cheng, Guo, Wang, Liu, Liu, and Wu]{cheng2015mirtdl}
S.~Cheng, M.~Guo, C.~Wang, X.~Liu, Y.~Liu, and X.~Wu.
\newblock Mirtdl: a deep learning approach for mirna target prediction.
\newblock \emph{IEEE/ACM transactions on computational biology and bioinformatics}, 13\penalty0 (6):\penalty0 1161--1169, 2015.

\bibitem[Consortium et~al.(2012)]{encode2012integrated}
E.~P. Consortium et~al.
\newblock An integrated encyclopedia of dna elements in the human genome.
\newblock \emph{Nature}, 489\penalty0 (7414):\penalty0 57, 2012.

\bibitem[Cuperus et~al.(2017)Cuperus, Groves, Kuchina, Rosenberg, Jojic, Fields, and Seelig]{cuperus2017deep}
J.~T. Cuperus, B.~Groves, A.~Kuchina, A.~B. Rosenberg, N.~Jojic, S.~Fields, and G.~Seelig.
\newblock Deep learning of the regulatory grammar of yeast 5 untranslated regions from 500,000 random sequences.
\newblock \emph{Genome research}, 27\penalty0 (12):\penalty0 2015--2024, 2017.

\bibitem[Dalla-Torre et~al.(2025)Dalla-Torre, Gonzalez, Mendoza-Revilla, Lopez~Carranza, Grzywaczewski, Oteri, Dallago, Trop, de~Almeida, Sirelkhatim, et~al.]{dalla2025nucleotide}
H.~Dalla-Torre, L.~Gonzalez, J.~Mendoza-Revilla, N.~Lopez~Carranza, A.~H. Grzywaczewski, F.~Oteri, C.~Dallago, E.~Trop, B.~P. de~Almeida, H.~Sirelkhatim, et~al.
\newblock Nucleotide transformer: building and evaluating robust foundation models for human genomics.
\newblock \emph{Nature Methods}, 22\penalty0 (2):\penalty0 287--297, 2025.

\bibitem[Defazio and Jelassi(2021)]{defazio2021madgrad}
A.~Defazio and S.~Jelassi.
\newblock Adaptivity without compromise: A momentum parameter-free adaptive learning rate method.
\newblock In \emph{International Conference on Machine Learning (ICML)}, 2021.

\bibitem[Di~Tommaso et~al.(2017)Di~Tommaso, Chatzou, Floden, Barja, Palumbo, and Notredame]{di2017nextflow}
P.~Di~Tommaso, M.~Chatzou, E.~W. Floden, P.~P. Barja, E.~Palumbo, and C.~Notredame.
\newblock Nextflow enables reproducible computational workflows.
\newblock \emph{Nature biotechnology}, 35\penalty0 (4):\penalty0 316--319, 2017.

\bibitem[Dozat(2016)]{dozat2016}
T.~Dozat.
\newblock Incorporating nesterov momentum into adam.
\newblock \emph{Preprint at arXiv}, 2016.

\bibitem[Duchi et~al.(2011)Duchi, Hazan, and Singer]{duchi2011}
J.~Duchi, E.~Hazan, and Y.~Singer.
\newblock Adaptive subgradient methods for online learning and stochastic optimization.
\newblock \emph{Journal of Machine Learning Research}, 12:\penalty0 2121--2159, 2011.

\bibitem[Fagnani et~al.(2007)Fagnani, Barash, Ip, Misquitta, Pan, Saltzman, Shai, Lee, Rozenhek, Mohammad, and et~al.]{fagnani2007functional}
M.~Fagnani, Y.~Barash, J.~Ip, C.~Misquitta, Q.~Pan, A.~Saltzman, O.~Shai, L.~Lee, A.~Rozenhek, N.~Mohammad, and et~al.
\newblock Functional coordination of alternative splicing in the mammalian central nervous system.
\newblock \emph{Genome Biology}, 8:\penalty0 R108, 2007.
\newblock \doi{10.1186/gb-2007-8-6-r108}.

\bibitem[Fradkin et~al.(2024)Fradkin, Shi, Isaev, Frey, Morris, Lee, and Wang]{fradkin2024orthrus}
P.~Fradkin, R.~Shi, K.~Isaev, B.~J. Frey, Q.~Morris, L.~J. Lee, and B.~Wang.
\newblock Orthrus: towards evolutionary and functional rna foundation models.
\newblock \emph{bioRxiv}, 2024.

\bibitem[Fu et~al.(2019)Fu, Yang, Wang, Wang, and Xu]{Fu2019}
H.~Fu, Y.~Yang, X.~Wang, H.~Wang, and Y.~Xu.
\newblock Deepubi: a deep learning framework for prediction of ubiquitination sites in proteins.
\newblock \emph{BMC Bioinformatics}, 20:\penalty0 86, 2019.

\bibitem[Fudenberg et~al.()Fudenberg, Kelley, and Pollard]{fudenbergpredicting}
G.~Fudenberg, D.~R. Kelley, and K.~S. Pollard.
\newblock Predicting 3d genome folding from dna sequence.

\bibitem[Fudenberg et~al.(2020)Fudenberg, Kelley, and Pollard]{Fudenberg2020}
G.~Fudenberg, D.~Kelley, and K.~Pollard.
\newblock Predicting 3d genome folding from dna sequence with akita.
\newblock \emph{Nat. Methods}, 17:\penalty0 1111–1117, 2020.
\newblock \doi{10.1038/s41592-020-0958-x}.

\bibitem[Gao et~al.(2024)Gao, Liu, Zeng, Jiang, and Wong]{gao2024epigept}
Z.~Gao, Q.~Liu, W.~Zeng, R.~Jiang, and W.~H. Wong.
\newblock Epigept: a pretrained transformer-based language model for context-specific human epigenomics.
\newblock \emph{Genome Biology}, 25\penalty0 (1):\penalty0 310, 2024.

\bibitem[Hiranuma et~al.(2017)Hiranuma, Lundberg, and Lee]{hiranuma2017deepatac}
N.~Hiranuma, S.~Lundberg, and S.-I. Lee.
\newblock Deepatac: A deep-learning method to predict regulatory factor binding activity from atac-seq signals.
\newblock \emph{BioRxiv}, page 172767, 2017.

\bibitem[Hong et~al.(2020)Hong, Jiang, Li, Du, Sun, Tao, Quan, Zhao, Li, Li, et~al.]{hong2020deephic}
H.~Hong, S.~Jiang, H.~Li, G.~Du, Y.~Sun, H.~Tao, C.~Quan, C.~Zhao, R.~Li, W.~Li, et~al.
\newblock Deephic: A generative adversarial network for enhancing hi-c data resolution.
\newblock \emph{PLoS computational biology}, 16\penalty0 (2):\penalty0 e1007287, 2020.

\bibitem[Hoque et~al.(2013)Hoque, Ji, Zheng, Luo, Li, You, Park, Yehia, and Tian]{hoque2013analysis}
M.~Hoque, Z.~Ji, D.~Zheng, W.~Luo, W.~Li, B.~You, J.~Y. Park, G.~Yehia, and B.~Tian.
\newblock Analysis of alternative cleavage and polyadenylation by 3 region extraction and deep sequencing.
\newblock \emph{Nature methods}, 10\penalty0 (2):\penalty0 133--139, 2013.

\bibitem[Huang et~al.(2010)Huang, Niu, Gao, Fu, and Li]{Huang2010}
Y.~Huang, B.~Niu, Y.~Gao, L.~Fu, and W.~Li.
\newblock Cd-hit suite: a web server for clustering and comparing biological sequences.
\newblock \emph{Bioinformatics}, 26:\penalty0 680--682, 2010.

\bibitem[Ismail and Amarasoma(2025)]{ismail2025mars}
F.~N. Ismail and S.~Amarasoma.
\newblock Mars: simplifying bioinformatics workflows through a containerized approach to tool integration and management.
\newblock \emph{Bioinformatics Advances}, 5\penalty0 (1):\penalty0 vbaf074, 2025.

\bibitem[Ito et~al.(2025)Ito, Hirakawa, Shigenobu, Fujiyoshi, and Yamashita]{ito2025mouse}
K.~Ito, T.~Hirakawa, S.~Shigenobu, H.~Fujiyoshi, and T.~Yamashita.
\newblock Mouse-geneformer: A deep learning model for mouse single-cell transcriptome and its cross-species utility.
\newblock \emph{Plos Genetics}, 21\penalty0 (3):\penalty0 e1011420, 2025.

\bibitem[Jaganathan et~al.(2019)Jaganathan, Panagiotopoulou, McRae, Darbandi, Knowles, Li, Kosmicki, Arbelaez, Cui, Schwartz, et~al.]{jaganathan2019predicting}
K.~Jaganathan, S.~K. Panagiotopoulou, J.~F. McRae, S.~F. Darbandi, D.~Knowles, Y.~I. Li, J.~A. Kosmicki, J.~Arbelaez, W.~Cui, G.~B. Schwartz, et~al.
\newblock Predicting splicing from primary sequence with deep learning.
\newblock \emph{Cell}, 176\penalty0 (3):\penalty0 535--548, 2019.

\bibitem[Jain and Wallace(2019)]{jain2019attention}
S.~Jain and B.~C. Wallace.
\newblock Attention is not explanation.
\newblock In \emph{Proceedings of the 2019 Conference of the North American Chapter of the Association for Computational Linguistics: Human Language Technologies}, pages 3543--3556, 2019.

\bibitem[Ji et~al.(2021)Ji, Zhou, Liu, and Davuluri]{ji2021dnabert}
Y.~Ji, Z.~Zhou, H.~Liu, and R.~V. Davuluri.
\newblock Dnabert: pre-trained bidirectional encoder representations from transformers model for dna-language in genome.
\newblock \emph{Bioinformatics}, 37\penalty0 (15):\penalty0 2112--2120, 2021.

\bibitem[Karbalayghareh et~al.(2022)Karbalayghareh, Sahin, and Leslie]{karbalayghareh2022chromatin}
A.~Karbalayghareh, M.~Sahin, and C.~S. Leslie.
\newblock Chromatin interaction--aware gene regulatory modeling with graph attention networks.
\newblock \emph{Genome Research}, 32\penalty0 (5):\penalty0 930--944, 2022.

\bibitem[Kelley et~al.(2016{\natexlab{a}})Kelley, Snoek, and Rinn]{kelley2016basset}
D.~Kelley, J.~Snoek, and J.~Rinn.
\newblock Basset: learning the regulatory code of the accessible genome with deep convolutional neural networks.
\newblock \emph{Genome Research}, 26:\penalty0 990--999, 2016{\natexlab{a}}.

\bibitem[Kelley et~al.(2018)Kelley, Reshef, Bileschi, Belanger, McLean, and Snoek]{kelley2018sequential}
D.~Kelley, Y.~Reshef, M.~Bileschi, D.~Belanger, C.~McLean, and J.~Snoek.
\newblock Sequential regulatory activity prediction across chromosomes with convolutional neural networks.
\newblock \emph{Genome Research}, 28:\penalty0 739--750, 2018.

\bibitem[Kelley et~al.(2016{\natexlab{b}})Kelley, Snoek, and Rinn]{kelley2016}
D.~R. Kelley, J.~Snoek, and J.~L. Rinn.
\newblock Basset: Learning the regulatory code of the accessible genome with deep convolutional neural networks.
\newblock \emph{Genome Research}, 26\penalty0 (7):\penalty0 990--999, 2016{\natexlab{b}}.

\bibitem[Kingma and Ba(2015)]{kingma2015}
D.~Kingma and J.~Ba.
\newblock Adam: A method for stochastic optimization.
\newblock \emph{International Conference on Learning Representations (ICLR)}, 2015.
\newblock arXiv:1412.6980.

\bibitem[Kokhlikyan et~al.(2020)Kokhlikyan, Miglani, Martin, Wang, Reynolds, Melnikov, Lun, and Reblitz-Richardson]{kokhlikyan2020}
N.~Kokhlikyan, V.~Miglani, M.~Martin, E.~Wang, W.~Reynolds, D.~Melnikov, A.~Lun, and A.~Reblitz-Richardson.
\newblock Captum: A unified and generic model interpretability library for pytorch, 2020.
\newblock arXiv preprint arXiv:2009.07896.

\bibitem[K{\"o}ster and Rahmann(2012)]{koster2012snakemake}
J.~K{\"o}ster and S.~Rahmann.
\newblock Snakemake—a scalable bioinformatics workflow engine.
\newblock \emph{Bioinformatics}, 28\penalty0 (19):\penalty0 2520--2522, 2012.

\bibitem[Lam et~al.(2019)Lam, Li, Zhu, Umarov, Jiang, H{\'e}liou, Sheong, Liu, Long, Li, et~al.]{lam2019deep}
J.~H. Lam, Y.~Li, L.~Zhu, R.~Umarov, H.~Jiang, A.~H{\'e}liou, F.~K. Sheong, T.~Liu, Y.~Long, Y.~Li, et~al.
\newblock A deep learning framework to predict binding preference of rna constituents on protein surface.
\newblock \emph{Nature communications}, 10\penalty0 (1):\penalty0 4941, 2019.

\bibitem[LeCun et~al.(1998)LeCun, Bottou, Bengio, and Haffner]{lecun1998gradient}
Y.~LeCun, L.~Bottou, Y.~Bengio, and P.~Haffner.
\newblock Gradient-based learning applied to document recognition.
\newblock \emph{Proceedings of the IEEE}, 86\penalty0 (11):\penalty0 2278--2324, 1998.

\bibitem[LeCun et~al.(2015)LeCun, Bengio, and Hinton]{lecun2015deep}
Y.~LeCun, Y.~Bengio, and G.~Hinton.
\newblock Deep learning.
\newblock \emph{nature}, 521\penalty0 (7553):\penalty0 436--444, 2015.

\bibitem[Leung et~al.(2014)Leung, Xiong, Lee, and Frey]{leung2014deep}
M.~Leung, H.~Xiong, L.~Lee, and B.~Frey.
\newblock Deep learning of the tissue-regulated splicing code.
\newblock \emph{Bioinformatics}, 30:\penalty0 i121--i129, 2014.
\newblock \doi{10.1093/bioinformatics/btu277}.

\bibitem[Leung et~al.(2018)Leung, Delong, and Frey]{leung2018inference}
M.~K. Leung, A.~Delong, and B.~J. Frey.
\newblock Inference of the human polyadenylation code.
\newblock \emph{Bioinformatics}, 34\penalty0 (17):\penalty0 2889--2898, 2018.

\bibitem[Li et~al.(2019)Li, Wong, and Jiang]{li2019deeptact}
W.~Li, W.~H. Wong, and R.~Jiang.
\newblock Deeptact: predicting 3d chromatin contacts via bootstrapping deep learning.
\newblock \emph{Nucleic acids research}, 47\penalty0 (10):\penalty0 e60--e60, 2019.

\bibitem[Li et~al.(2022)Li, Li, Zhang, Li, Long, Zhou, Zou, Zhang, Hu, Chen, et~al.]{li2022deerect}
Z.~Li, Y.~Li, B.~Zhang, Y.~Li, Y.~Long, J.~Zhou, X.~Zou, M.~Zhang, Y.~Hu, W.~Chen, et~al.
\newblock Deerect-apa: prediction of alternative polyadenylation site usage through deep learning.
\newblock \emph{Genomics, Proteomics and Bioinformatics}, 20\penalty0 (3):\penalty0 483--495, 2022.

\bibitem[Liaw et~al.(2018)Liaw, Liang, Nishihara, Moritz, Gonzalez, and Stoica]{liaw2018ray}
R.~Liaw, E.~Liang, R.~Nishihara, P.~Moritz, J.~E. Gonzalez, and I.~Stoica.
\newblock Tune: A research platform for distributed model selection and training.
\newblock In \emph{ICML AutoML Workshop}, 2018.

\bibitem[Liu et~al.(2020)Liu, Jiang, He, Chen, Liu, Gao, and Wang]{liu2020radam}
L.~Liu, H.~Jiang, P.~He, W.~Chen, X.~Liu, J.~Gao, and J.~Wang.
\newblock On the variance of the adaptive learning rate and beyond.
\newblock \emph{International Conference on Learning Representations (ICLR)}, 2020.

\bibitem[Loshchilov and Hutter(2019)]{loshchilov2019}
I.~Loshchilov and F.~Hutter.
\newblock Decoupled weight decay regularization.
\newblock \emph{International Conference on Learning Representations (ICLR)}, 2019.

\bibitem[Lundberg and Lee(2017)]{lundberg2017}
S.~Lundberg and S.-I. Lee.
\newblock A unified approach to interpreting model predictions.
\newblock In \emph{Advances in Neural Information Processing Systems (NeurIPS)}, pages 4765--4774, 2017.

\bibitem[Minnoye et~al.(2020)Minnoye, Taskiran, Mauduit, Fazio, Van~Aerschot, Hulselmans, Christiaens, Makhzami, Seltenhammer, and Karras]{Minnoye2020}
L.~Minnoye, I.~Taskiran, D.~Mauduit, M.~Fazio, L.~Van~Aerschot, G.~Hulselmans, V.~Christiaens, S.~Makhzami, M.~Seltenhammer, and P.~Karras.
\newblock Cross-species analysis of enhancer logic using deep learning.
\newblock \emph{Genome Res.}, 30:\penalty0 1815–1834, 2020.

\bibitem[Nguyen et~al.(2023)Nguyen, Poli, Faizi, Thomas, Wornow, Birch-Sykes, Massaroli, Patel, Rabideau, Bengio, et~al.]{nguyen2023hyenadna}
E.~Nguyen, M.~Poli, M.~Faizi, A.~Thomas, M.~Wornow, C.~Birch-Sykes, S.~Massaroli, A.~Patel, C.~Rabideau, Y.~Bengio, et~al.
\newblock Hyenadna: Long-range genomic sequence modeling at single nucleotide resolution.
\newblock \emph{Advances in neural information processing systems}, 36:\penalty0 43177--43201, 2023.

\bibitem[Noguchi et~al.(2017)Noguchi, Arakawa, Fukuda, Furuno, Hasegawa, Hori, Ishikawa-Kato, Kaida, Kaiho, Kanamori-Katayama, et~al.]{noguchi2017fantom5}
S.~Noguchi, T.~Arakawa, S.~Fukuda, M.~Furuno, A.~Hasegawa, F.~Hori, S.~Ishikawa-Kato, K.~Kaida, A.~Kaiho, M.~Kanamori-Katayama, et~al.
\newblock Fantom5 cage profiles of human and mouse samples.
\newblock \emph{Scientific data}, 4\penalty0 (1):\penalty0 1--10, 2017.

\bibitem[O'Malley et~al.(2019)O'Malley, Bursztein, Long, Chollet, Jin, and Invernizzi]{omalley2019kerastuner}
T.~O'Malley, E.~Bursztein, H.~Long, F.~Chollet, J.~Jin, and L.~Invernizzi.
\newblock Kerastuner: An hyperparameter tuning library for keras.
\newblock GitHub, 2019.
\newblock \url{https://github.com/keras-team/keras-tuner}.

\bibitem[Park et~al.(2022)Park, Seo, Park, and Kim]{park2022epibertope}
M.~Park, S.-w. Seo, E.~Park, and J.~Kim.
\newblock Epibertope: a sequence-based pre-trained bert model improves linear and structural epitope prediction by learning long-distance protein interactions effectively.
\newblock \emph{bioRxiv}, pages 2022--02, 2022.

\bibitem[Quang and Xie(2016)]{quang2016danq}
D.~Quang and X.~Xie.
\newblock Danq: a hybrid convolutional and recurrent deep neural network for quantifying the function of dna sequences.
\newblock \emph{Nucleic Acids Research}, 44:\penalty0 e107, 2016.
\newblock \doi{10.1093/nar/gkw226}.

\bibitem[Selvaraju et~al.(2019)Selvaraju, Cogswell, Das, Vedantam, Parikh, and Batra]{selvaraju2019gradcam}
R.~R. Selvaraju, M.~Cogswell, A.~Das, R.~Vedantam, D.~Parikh, and D.~Batra.
\newblock Grad-cam: Visual explanations from deep networks via gradient-based localization.
\newblock \emph{International Journal of Computer Vision}, 128:\penalty0 336--359, 2019.

\bibitem[Shrikumar et~al.(2017)Shrikumar, Greenside, and Kundaje]{shrikumar2017}
A.~Shrikumar, P.~Greenside, and A.~Kundaje.
\newblock Learning important features through propagating activation differences.
\newblock In \emph{International Conference on Machine Learning (ICML)}, pages 3145--3153, 2017.

\bibitem[Singh et~al.(2017)Singh, Lanchantin, Sekhon, and Qi]{singh2017attend}
R.~Singh, J.~Lanchantin, A.~Sekhon, and Y.~Qi.
\newblock Attend and predict: Understanding gene regulation by selective attention on chromatin.
\newblock \emph{Advances in neural information processing systems}, 30, 2017.

\bibitem[Sundararajan et~al.(2017)Sundararajan, Taly, and Yan]{sundararajan2017}
M.~Sundararajan, A.~Taly, and Q.~Yan.
\newblock Axiomatic attribution for deep networks.
\newblock \emph{PMLR}, pages 3319--3328, 2017.

\bibitem[Tieleman and Hinton(2012)]{tieleman2012}
T.~Tieleman and G.~Hinton.
\newblock Lecture 6.5---rmsprop: Divide the gradient by a running average of its recent magnitude.
\newblock Coursera: Neural Networks for Machine Learning, 2012.

\bibitem[Ule et~al.(2005)Ule, Jensen, Mele, and Darnell]{ule2005clip}
J.~Ule, K.~Jensen, A.~Mele, and R.~B. Darnell.
\newblock Clip: a method for identifying protein--rna interaction sites in living cells.
\newblock \emph{Methods}, 37\penalty0 (4):\penalty0 376--386, 2005.

\bibitem[Umarov et~al.(2019)Umarov, Kuwahara, Li, Gao, and Solovyev]{umarov2019promoter}
R.~Umarov, H.~Kuwahara, Y.~Li, X.~Gao, and V.~Solovyev.
\newblock Promoter analysis and prediction in the human genome using sequence-based deep learning models.
\newblock \emph{Bioinformatics}, 35\penalty0 (16):\penalty0 2730--2737, 2019.

\bibitem[Umarov and Solovyev(2017)]{umarov2017recognition}
R.~K. Umarov and V.~V. Solovyev.
\newblock Recognition of prokaryotic and eukaryotic promoters using convolutional deep learning neural networks.
\newblock \emph{PloS one}, 12\penalty0 (2):\penalty0 e0171410, 2017.

\bibitem[Wang et~al.(2018)Wang, Tai, E, and Wei]{wang2018define}
M.~Wang, C.~Tai, W.~E, and L.~Wei.
\newblock Define: deep convolutional neural networks accurately quantify intensities of transcription factor dna binding and facilitate evaluation of functional non-coding variants.
\newblock \emph{Nucleic Acids Research}, 46:\penalty0 e69, 2018.
\newblock \doi{10.1093/nar/gky215}.

\bibitem[Wei et~al.(2022)Wei, Chen, Zong, Gao, and Li]{wei2022protein}
J.~Wei, S.~Chen, L.~Zong, X.~Gao, and Y.~Li.
\newblock Protein--rna interaction prediction with deep learning: structure matters.
\newblock \emph{Briefings in bioinformatics}, 23\penalty0 (1):\penalty0 bbab540, 2022.

\bibitem[Xia et~al.(2019)Xia, Li, Zhang, Li, Hu, Chen, and Gao]{xia2019deerect}
Z.~Xia, Y.~Li, B.~Zhang, Z.~Li, Y.~Hu, W.~Chen, and X.~Gao.
\newblock Deerect-polya: a robust and generic deep learning method for pas identification.
\newblock \emph{Bioinformatics}, 35\penalty0 (14):\penalty0 2371--2379, 2019.

\bibitem[Yan et~al.(2019)Yan, L{\'e}cuyer, and Blanchette]{yan2019prediction}
Z.~Yan, E.~L{\'e}cuyer, and M.~Blanchette.
\newblock Prediction of mrna subcellular localization using deep recurrent neural networks.
\newblock \emph{Bioinformatics}, 35\penalty0 (14):\penalty0 i333--i342, 2019.

\bibitem[Yang et~al.(2022)Yang, Wang, Wang, Fang, Tang, Huang, Lu, and Yao]{yang2022scbert}
F.~Yang, W.~Wang, F.~Wang, Y.~Fang, D.~Tang, J.~Huang, H.~Lu, and J.~Yao.
\newblock scbert as a large-scale pretrained deep language model for cell type annotation of single-cell rna-seq data.
\newblock \emph{Nature Machine Intelligence}, 4\penalty0 (10):\penalty0 852--866, 2022.

\bibitem[Yin et~al.(2019)Yin, Wu, Liu, Lv, and Jiang]{yin2019deephistone}
Q.~Yin, M.~Wu, Q.~Liu, H.~Lv, and R.~Jiang.
\newblock Deephistone: a deep learning approach to predicting histone modifications.
\newblock \emph{BMC genomics}, 20:\penalty0 11--23, 2019.

\bibitem[Zeiler and Fergus(2014)]{zeiler2014}
M.~D. Zeiler and R.~Fergus.
\newblock Visualizing and understanding convolutional networks.
\newblock In \emph{European Conference on Computer Vision (ECCV)}, pages 818--833, 2014.

\bibitem[Zeng and Gifford(2017)]{zeng2017predicting}
H.~Zeng and D.~Gifford.
\newblock Predicting the impact of non-coding variants on dna methylation.
\newblock \emph{Nucleic Acids Research}, 45:\penalty0 e99, 2017.
\newblock \doi{10.1093/nar/gkx177}.

\bibitem[Zeng and Lumley(2018)]{zeng2018review}
I.~S.~L. Zeng and T.~Lumley.
\newblock Review of statistical learning methods in integrated omics studies (an integrated information science).
\newblock \emph{Bioinformatics and biology insights}, 12:\penalty0 1177932218759292, 2018.

\bibitem[Zeng and Li(2022)]{zeng2022predicting}
T.~Zeng and Y.~I. Li.
\newblock Predicting rna splicing from dna sequence using pangolin.
\newblock \emph{Genome biology}, 23\penalty0 (1):\penalty0 103, 2022.

\bibitem[Zhang et~al.(2018)Zhang, An, Xu, Zhang, Zheng, Hu, Tang, and Yue]{zhang2018enhancing}
Y.~Zhang, L.~An, J.~Xu, B.~Zhang, W.~J. Zheng, M.~Hu, J.~Tang, and F.~Yue.
\newblock Enhancing hi-c data resolution with deep convolutional neural network hicplus.
\newblock \emph{Nature communications}, 9\penalty0 (1):\penalty0 750, 2018.

\bibitem[Zhang et~al.(2019)Zhang, Pan, Ying, Xie, Adhikari, Phillips, Carstens, Black, Wu, and Xing]{zhang2019deep}
Z.~Zhang, Z.~Pan, Y.~Ying, Z.~Xie, S.~Adhikari, J.~Phillips, R.~P. Carstens, D.~L. Black, Y.~Wu, and Y.~Xing.
\newblock Deep-learning augmented rna-seq analysis of transcript splicing.
\newblock \emph{Nature methods}, 16\penalty0 (4):\penalty0 307--310, 2019.

\bibitem[Zhou(2022)]{zhou2022sequence}
J.~Zhou.
\newblock Sequence-based modeling of three-dimensional genome architecture from kilobase to chromosome scale.
\newblock \emph{Nature genetics}, 54\penalty0 (5):\penalty0 725--734, 2022.

\bibitem[Zhou and Troyanskaya(2015{\natexlab{a}})]{zhou2015}
J.~Zhou and O.~G. Troyanskaya.
\newblock Predicting effects of noncoding variants with deep learning-based sequence model.
\newblock \emph{Nature Methods}, 12\penalty0 (10):\penalty0 931--934, 2015{\natexlab{a}}.

\bibitem[Zhou and Troyanskaya(2015{\natexlab{b}})]{zhou2015predicting}
J.~Zhou and O.~G. Troyanskaya.
\newblock Predicting effects of noncoding variants with deep learning--based sequence model.
\newblock \emph{Nature methods}, 12\penalty0 (10):\penalty0 931--934, 2015{\natexlab{b}}.

\bibitem[Zhou et~al.(2018{\natexlab{a}})Zhou, Theesfeld, Yao, Chen, Wong, and Troyanskaya]{zhou2018}
J.~Zhou, C.~Theesfeld, K.~Yao, K.~Chen, A.~Wong, and O.~Troyanskaya.
\newblock Deep learning sequence-based ab initio prediction of variant effects on expression and disease risk.
\newblock \emph{Nat. Genet.}, 50:\penalty0 1171–1179, 2018{\natexlab{a}}.
\newblock \doi{10.1038/s41588-018-0160-6}.

\bibitem[Zhou et~al.(2018{\natexlab{b}})Zhou, Theesfeld, Yao, Chen, Wong, and Troyanskaya]{zhou2018deep}
J.~Zhou, C.~L. Theesfeld, K.~Yao, K.~M. Chen, A.~K. Wong, and O.~G. Troyanskaya.
\newblock Deep learning sequence-based ab initio prediction of variant effects on expression and disease risk.
\newblock \emph{Nature genetics}, 50\penalty0 (8):\penalty0 1171--1179, 2018{\natexlab{b}}.

\bibitem[Zhou et~al.(2022)Zhou, Zhang, Li, Zhou, Li, Long, Han, Wang, Cui, Li, et~al.]{zhou2022annotating}
J.~Zhou, B.~Zhang, H.~Li, L.~Zhou, Z.~Li, Y.~Long, W.~Han, M.~Wang, H.~Cui, J.~Li, et~al.
\newblock Annotating tsss in multiple cell types based on dna sequence and rna-seq data via deerect-tss.
\newblock \emph{Genomics, Proteomics \& Bioinformatics}, 20\penalty0 (5):\penalty0 959--973, 2022.

\bibitem[Zhuang et~al.(2020)Zhuang, Tang, Ding, Tatikonda, Dvornek, Papademetris, and Duncan]{zhuang2020adabelief}
J.~Zhuang, T.~Tang, Y.~Ding, S.~Tatikonda, N.~Dvornek, X.~Papademetris, and J.~S. Duncan.
\newblock Adabelief optimizer: Adapting stepsizes by the belief in observed gradients.
\newblock In \emph{Advances in Neural Information Processing Systems (NeurIPS)}, volume~33, 2020.

\bibitem[Zou et~al.(2019)Zou, Huss, Abid, Mohammadi, Torkamani, and Telenti]{zou2019primer}
J.~Zou, M.~Huss, A.~Abid, P.~Mohammadi, A.~Torkamani, and A.~Telenti.
\newblock A primer on deep learning in genomics.
\newblock \emph{Nature Genetics}, 51:\penalty0 12--18, 2019.

\end{thebibliography}
