# Supplementary material for: Deep learning for regulatory genomics: a survey of models, challenges, and applications
Source: Bioinform Adv. 2025 Oct 31;6(1):vbaf271. doi: 10.1093/bioadv/vbaf271 (PMC12947584; doi:10.1093/bioadv/vbaf271)
Supplement: vbaf271_Supplementary_Data [file vbaf271_supplementary_data.zip › reference.bib]

@article{ule2005clip,
  title={CLIP: a method for identifying protein--RNA interaction sites in living cells},
  author={Ule, Jernej and Jensen, Kirk and Mele, Aldo and Darnell, Robert B},
  journal={Methods},
  volume={37},
  number={4},
  pages={376--386},
  year={2005},
  publisher={Elsevier}
}
@article{licatalosi2008hits,
  title={HITS-CLIP yields genome-wide insights into brain alternative RNA processing},
  author={Licatalosi, Donny D and Mele, Aldo and Fak, John J and Ule, Jernej and Kayikci, Melis and Chi, Sung Wook and Clark, Tyson A and Schweitzer, Anthony C and Blume, John E and Wang, Xuning and others},
  journal={Nature},
  volume={456},
  number={7221},
  pages={464--469},
  year={2008},
  publisher={Nature Publishing Group UK London}
}
@misc{song2010dnase,
  title={DNase-seq: a high-resolution technique for mapping active gene regulatory elements across the genome from mammalian cells. Cold Spring Harb Protoc 2010; 2010: pdb. prot5384},
  author={Song, L and Crawford, GE},
  year={2010},
  publisher={Epub 2010/02/13. https://doi. org/10.1101/pdb. prot5384 PMID: 20150147}
}
@article{buenrostro2013transposition,
  title={Transposition of native chromatin for fast and sensitive epigenomic profiling of open chromatin, DNA-binding proteins and nucleosome position},
  author={Buenrostro, Jason D and Giresi, Paul G and Zaba, Lisa C and Chang, Howard Y and Greenleaf, William J},
  journal={Nature methods},
  volume={10},
  number={12},
  pages={1213--1218},
  year={2013},
  publisher={Nature Publishing Group US New York}
}
@article{hoque2013analysis,
  title={Analysis of alternative cleavage and polyadenylation by 3 region extraction and deep sequencing},
  author={Hoque, Mainul and Ji, Zhe and Zheng, Dinghai and Luo, Wenting and Li, Wencheng and You, Bei and Park, Ji Yeon and Yehia, Ghassan and Tian, Bin},
  journal={Nature methods},
  volume={10},
  number={2},
  pages={133--139},
  year={2013},
  publisher={Nature Publishing Group US New York}
}
@misc{siva20081000,
  title={1000 Genomes project},
  author={Siva, Nayanah},
  year={2008},
  publisher={Nature Publishing Group US New York}
}
@article{encode2012integrated,
  title={An integrated encyclopedia of DNA elements in the human genome},
  author={ENCODE Project Consortium and others},
  journal={Nature},
  volume={489},
  number={7414},
  pages={57},
  year={2012}
}
@article{lonsdale2013genotype,
  title={The genotype-tissue expression (GTEx) project},
  author={Lonsdale, John and Thomas, Jeffrey and Salvatore, Mike and Phillips, Rebecca and Lo, Edmund and Shad, Saboor and Hasz, Richard and Walters, Gary and Garcia, Fernando and Young, Nancy and others},
  journal={Nature genetics},
  volume={45},
  number={6},
  pages={580--585},
  year={2013},
  publisher={Nature Publishing Group}
}
@article{zeng2018review,
  title={Review of statistical learning methods in integrated omics studies (an integrated information science)},
  author={Zeng, Irene Sui Lan and Lumley, Thomas},
  journal={Bioinformatics and biology insights},
  volume={12},
  pages={1177932218759292},
  year={2018},
  publisher={SAGE Publications Sage UK: London, England}
}
@article{lecun2015deep,
  title={Deep learning},
  author={LeCun, Yann and Bengio, Yoshua and Hinton, Geoffrey},
  journal={nature},
  volume={521},
  number={7553},
  pages={436--444},
  year={2015},
  publisher={Nature Publishing Group UK London}
}


@article{ji2021dnabert,
  title={DNABERT: pre-trained Bidirectional Encoder Representations from Transformers model for DNA-language in genome},
  author={Ji, Yanrong and Zhou, Zhihan and Liu, Han and Davuluri, Ramana V},
  journal={Bioinformatics},
  volume={37},
  number={15},
  pages={2112--2120},
  year={2021},
  publisher={Oxford University Press}
}
@article{lecun1998gradient,
  title={Gradient-based learning applied to document recognition},
  author={LeCun, Yann and Bottou, L{\'e}on and Bengio, Yoshua and Haffner, Patrick},
  journal={Proceedings of the IEEE},
  volume={86},
  number={11},
  pages={2278--2324},
  year={1998},
  publisher={Ieee}
}
@article{cho2014properties,
  title={On the properties of neural machine translation: Encoder-decoder approaches},
  author={Cho, Kyunghyun and Van Merri{\"e}nboer, Bart and Bahdanau, Dzmitry and Bengio, Yoshua},
  journal={arXiv preprint arXiv:1409.1259},
  year={2014}
}
@article{fudenbergpredicting,
  title={Predicting 3D genome folding from DNA sequence},
  author={Fudenberg, Geoff and Kelley, David R and Pollard, Katherine S}
}
@article{krietenstein2020ultrastructural,
  title={Ultrastructural details of mammalian chromosome architecture},
  author={Krietenstein, Nils and Abraham, Sameer and Venev, Sergey V and Abdennur, Nezar and Gibcus, Johan and Hsieh, Tsung-Han S and Parsi, Krishna Mohan and Yang, Liyan and Maehr, Ren{\'e} and Mirny, Leonid A and others},
  journal={Molecular cell},
  volume={78},
  number={3},
  pages={554--565},
  year={2020},
  publisher={Elsevier}
}
@article{eddy1996hidden,
  title={Hidden Markov models},
  author={Eddy, S.R.},
  journal={Current Opinion in Structural Biology},
  volume={6},
  pages={361--365},
  year={1996},
  doi={10.1016/S0959-440X(96)80056-X}
}
@article{karbalayghareh2022chromatin,
  title={Chromatin interaction--aware gene regulatory modeling with graph attention networks},
  author={Karbalayghareh, Alireza and Sahin, Merve and Leslie, Christina S},
  journal={Genome Research},
  volume={32},
  number={5},
  pages={930--944},
  year={2022},
  publisher={Cold Spring Harbor Lab}
}
@inproceedings{rao2021msa,
  title={MSA transformer},
  author={Rao, Roshan M and Liu, Jason and Verkuil, Robert and Meier, Joshua and Canny, John and Abbeel, Pieter and Sercu, Tom and Rives, Alexander},
  booktitle={International Conference on Machine Learning},
  pages={8844--8856},
  year={2021},
  organization={PMLR}
}
@article{bravo2019cistopic,
  title={cisTopic: cis-regulatory topic modeling on single-cell ATAC-seq data},
  author={Bravo Gonz{\'a}lez-Blas, Carmen and Minnoye, Liesbeth and Papasokrati, Dafni and Aibar, Sara and Hulselmans, Gert and Christiaens, Valerie and Davie, Kristofer and Wouters, Jasper and Aerts, Stein},
  journal={Nature methods},
  volume={16},
  number={5},
  pages={397--400},
  year={2019},
  publisher={Nature Publishing Group US New York}
}

@article{rives2021biological,
  title={Biological structure and function emerge from scaling unsupervised learning to 250 million protein sequences},
  author={Rives, A. and Meier, J. and Sercu, T. and Goyal, S. and Lin, Z. and Liu, J. and Guo, D. and Ott, M. and Zitnick, C.L. and Ma, J. and Fergus, R.},
  journal={Proceedings of the National Academy of Sciences},
  volume={118},
  number={6},
  year={2021},
  doi={10.1073/pnas.2016239118}
}


@article{hochreiter1997long,
  title={Long short-term memory},
  author={Hochreiter, S. and Schmidhuber, J.},
  journal={Neural Computation},
  volume={9},
  pages={1735--1780},
  year={1997},
  doi={10.1162/neco.1997.9.8.1735}
}

@article{vaswani2017attention,
  title={Attention is all you need},
  author={Vaswani, A. and Shazeer, N. and Parmar, N. and Uszkoreit, J. and Jones, L. and Gomez, A.N. and Kaiser, q. and Polosukhin, I.},
  journal={Preprint at arXiv},
  year={2017},
  url={https://doi.org/10.48550/arXiv.1706.03762}
}


@article{zou2019primer,
  title={A primer on deep learning in genomics},
  author={Zou, J. and Huss, M. and Abid, A. and Mohammadi, P. and Torkamani, A. and Telenti, A.},
  journal={Nature Genetics},
  volume={51},
  pages={12--18},
  year={2019}
}

@article{li2019deep,
  title={Deep learning in bioinformatics: introduction, application, and perspective in the big data era},
  author={Li, Y. and Huang, C. and Ding, L. and Li, Z. and Pan, Y. and Gao, X.},
  journal={Methods},
  volume={166},
  pages={4--21},
  year={2019}
}

@book{goodfellow2016deep,
  title={Deep Learning},
  author={Goodfellow, I. and Bengio, Y. and Courville, A.},
  publisher={MIT Press},
  year={2016}
}

@article{weirauch2013evaluation,
  title={Evaluation of methods for modeling transcription factor sequence specificity},
  author={Weirauch, M.T. and Cote, A. and Norel, R. and Annala, M. and Zhao, Y. and Riley, T.R. and Saez-Rodriguez, J. and Cokelaer, T. and Vedenko, A. and Talukder, S. and others},
  journal={Nature Biotechnology},
  volume={31},
  pages={126--134},
  year={2013}
}

@article{jolma2013dnabinding,
  title={DNA-binding specificities of human transcription factors},
  author={Jolma, A. and Yan, J. and Whitington, T. and Toivonen, J. and Nitta, K.R. and Rastas, P. and Morgunova, E. and Enge, M. and Taipale, M. and Wei, G. and others},
  journal={Cell},
  volume={152},
  pages={327--339},
  year={2013},
  doi={10.1016/j.cell.2012.12.009}
}


@article{bernstein2010nih,
  title={The NIH roadmap epigenomics mapping consortium},
  author={Bernstein, B.E. and Stamatoyannopoulos, J.A. and Costello, J.F. and Ren, B. and Milosavljevic, A. and Meissner, A. and Kellis, M. and Marra, M.A. and Beaudet, A.L. and Ecker, J.R. and others},
  journal={Nature Biotechnology},
  volume={28},
  pages={1045--1048},
  year={2010}
}

@article{stenson2003hgmd,
  title={Human gene mutation database (HGMD): 2003 update},
  author={Stenson, P.D. and Ball, E.V. and Mort, M. and Phillips, A.D. and Shiel, J.A. and Thomas, N.S.T. and Abeysinghe, S. and Krawczak, M. and Cooper, D.N.},
  journal={Human Mutation},
  volume={21},
  pages={577--581},
  year={2003}
}

@article{leslie2014grasp,
  title={GRASP: analysis of genotype–phenotype results from 1390 genome-wide association studies and corresponding open access database},
  author={Leslie, R. and O’Donnell, C.J. and Johnson, A.D.},
  journal={Bioinformatics},
  volume={30},
  pages={i185--i194},
  year={2014},
  doi={10.1093/bioinformatics/btu273}
}

@article{kelley2016basset,
  title={Basset: learning the regulatory code of the accessible genome with deep convolutional neural networks},
  author={Kelley, D.R. and Snoek, J. and Rinn, J.L.},
  journal={Genome Research},
  volume={26},
  pages={990--999},
  year={2016}
}

@article{quang2016danq,
  title={DanQ: a hybrid convolutional and recurrent deep neural network for quantifying the function of DNA sequences},
  author={Quang, D. and Xie, X.},
  journal={Nucleic Acids Research},
  volume={44},
  pages={e107},
  year={2016},
  doi={10.1093/nar/gkw226}
}

@article{zeng2017predicting,
  title={Predicting the impact of non-coding variants on DNA methylation},
  author={Zeng, H. and Gifford, D.K.},
  journal={Nucleic Acids Research},
  volume={45},
  pages={e99},
  year={2017},
  doi={10.1093/nar/gkx177}
}

@article{wang2018define,
  title={DeFine: deep convolutional neural networks accurately quantify intensities of transcription factor DNA binding and facilitate evaluation of functional non-coding variants},
  author={Wang, M. and Tai, C. and E, W. and Wei, L.},
  journal={Nucleic Acids Research},
  volume={46},
  pages={e69},
  year={2018},
  doi={10.1093/nar/gky215}
}

@article{kelley2018sequential,
  title={Sequential regulatory activity prediction across chromosomes with convolutional neural networks},
  author={Kelley, D.R. and Reshef, Y.A. and Bileschi, M. and Belanger, D. and McLean, C.Y. and Snoek, J.},
  journal={Genome Research},
  volume={28},
  pages={739--750},
  year={2018}
}

@article{Itoh2012,
  author = {Itoh, M. and Kojima, M. and Nagao-Sato, S. and Saijo, E. and Lassmann, T. and Kanamori Katayama, M. and Kaiho, A. and Lizio, M. and Kawaji, H. and Carninci, P.},
  title = {Automated workflow for preparation of cDNA for cap analysis of gene expression on a single molecule sequencer},
  journal = {PLoS One},
  volume = {7},
  number = {e30809},
  year = {2012},
  doi = {10.1371/journal.pone.0030809}
}

@article{zhou2018,
  author = {Zhou, J. and Theesfeld, C.L. and Yao, K. and Chen, K.M. and Wong, A.K. and Troyanskaya, O.G.},
  title = {Deep learning sequence-based ab initio prediction of variant effects on expression and disease risk},
  journal = {Nat. Genet.},
  volume = {50},
  pages = {1171–1179},
  year = {2018},
  doi = {10.1038/s41588-018-0160-6}
}
@article{zhou2015predicting,
  title={Predicting effects of noncoding variants with deep learning--based sequence model},
  author={Zhou, Jian and Troyanskaya, Olga G},
  journal={Nature methods},
  volume={12},
  number={10},
  pages={931--934},
  year={2015},
  publisher={Nature Publishing Group US New York}
}

@article{yu2015multi,
  title={Multi-scale context aggregation by dilated convolutions},
  author={Yu, Fisher and Koltun, Vladlen},
  journal={arXiv preprint arXiv:1511.07122},
  year={2015}
}
@article{andlauer2016novel,
  title={Novel multiple sclerosis susceptibility loci implicated in epigenetic regulation},
  author={Andlauer, Till FM and Buck, Dorothea and Antony, Gisela and Bayas, Antonios and Bechmann, Lukas and Berthele, Achim and Chan, Andrew and Gasperi, Christiane and Gold, Ralf and Graetz, Christiane and others},
  journal={Science advances},
  volume={2},
  number={6},
  pages={e1501678},
  year={2016},
  publisher={American Association for the Advancement of Science}
}
@article{Agarwal2020,
  author = {Agarwal, V. and Shendure, J.},
  title = {Predicting mRNA abundance directly from genomic sequence using deep convolutional neural networks},
  journal = {Cell Rep.},
  volume = {31},
  article = {107663},
  year = {2020},
  doi = {10.1016/j.celrep.2020.107663}
}
@article{corces2017improved,
  title={An improved ATAC-seq protocol reduces background and enables interrogation of frozen tissues},
  author={Corces, M Ryan and Trevino, Alexandro E and Hamilton, Emily G and Greenside, Peyton G and Sinnott-Armstrong, Nicholas A and Vesuna, Sam and Satpathy, Ansuman T and Rubin, Adam J and Montine, Kathleen S and Wu, Beijing and others},
  journal={Nature methods},
  volume={14},
  number={10},
  pages={959--962},
  year={2017},
  publisher={Nature Publishing Group UK London}
}
@article{Minnoye2020,
  author = {Minnoye, L. and Taskiran, I.I. and Mauduit, D. and Fazio, M. and Van Aerschot, L. and Hulselmans, G. and Christiaens, V. and Makhzami, S. and Seltenhammer, M. and Karras, P.},
  title = {Cross-species analysis of enhancer logic using deep learning},
  journal = {Genome Res.},
  volume = {30},
  pages = {1815–1834},
  year = {2020}
}
@article{agarwal2020predicting,
  title={Predicting mRNA abundance directly from genomic sequence using deep convolutional neural networks},
  author={Agarwal, Vikram and Shendure, Jay},
  journal={Cell reports},
  volume={31},
  number={7},
  year={2020},
  publisher={Elsevier}
}
@article{Wouters2020,
  author = {Wouters, J. and Kalender-Atak, Z. and Minnoye, L. and Spanier, K.I. and De Waege neer, M. and Bravo Gonza´ lez-Blas, C. and Mauduit, D. and Davie, K. and Hulselmans, G. and Najem, A.},
  title = {Robust gene expression programs underlie recurrent cell states and phenotype switching in melanoma},
  journal = {Nat. Cell Biol.},
  volume = {22},
  pages = {986–998},
  year = {2020},
  doi = {10.1038/s41556-020-0547-3}
}

@article{Bravo2019,
  author = {Bravo Gonza´ lez-Blas, C. and Minnoye, L. and Papasokrati, D. and Aibar, S. and Hulselmans, G. and Christiaens, V. and Davie, K. and Wouters, J. and Aerts, S.},
  title = {cisTopic: cis-regulatory topic modeling on single-cell ATAC-seq data},
  journal = {Nat. Methods},
  volume = {16},
  pages = {397–400},
  year = {2019},
  doi = {10.1038/s41592-019-0367-1}
}

@article{Avsec2021,
  author = {Avsec, Z. and Agarwal, V. and Visentin, D. and Ledsam, J.R. and Grabska-Barwinska, A. and Taylor, K.R. and Assael, Y. and Jumper, J. and Kohli, P. and Kelley, D.R.},
  title = {Effective gene expression prediction from sequence by integrating long-range interactions},
  journal = {Nat. Methods},
  volume = {18},
  pages = {1196–1203},
  year = {2021},
  doi = {10.1038/s41592-021-01252-x}
}
@article{velivckovic2017graph,
  title={Graph attention networks},
  author={Veli{\v{c}}kovi{\'c}, Petar and Cucurull, Guillem and Casanova, Arantxa and Romero, Adriana and Lio, Pietro and Bengio, Yoshua},
  journal={arXiv preprint arXiv:1710.10903},
  year={2017}
}
@article{Kelley2020,
  author = {Kelley, D.R.},
  title = {Cross-species regulatory sequence activity prediction},
  journal = {PLoS Comput. Biol.},
  volume = {16},
  article = {e1008050},
  year = {2020},
  doi = {10.1371/journal.pcbi.1008050}
}

@article{Avsec2021b,
  author = {Avsec, Z. and Weilert, M. and Shrikumar, A. and Krueger, S. and Alexandari, A. and Dalal, K. and Fropf, R. and McAnany, C. and Gagneur, J. and Kundaje, A. and Zeitlinger, J.},
  title = {Base-resolution models of transcription-factor binding reveal soft motif syntax},
  journal = {Nat. Genet.},
  volume = {53},
  pages = {354–366},
  year = {2021},
  doi = {10.1038/s41588-021-00782-6}
}

@article{He2015,
  author = {He, Q. and Johnston, J. and Zeitlinger, J.},
  title = {ChIP-nexus enables improved detection of in vivo transcription factor binding footprints},
  journal = {Nat. Biotechnol.},
  volume = {33},
  pages = {395–401},
  year = {2015},
  doi = {10.1038/nbt.3121}
}

@article{Fudenberg2020,
  author = {Fudenberg, G. and Kelley, D.R. and Pollard, K.S.},
  title = {Predicting 3D genome folding from DNA sequence with Akita},
  journal = {Nat. Methods},
  volume = {17},
  pages = {1111–1117},
  year = {2020},
  doi = {10.1038/s41592-020-0958-x}
}

@article{fagnani2007functional,
  title={Functional coordination of alternative splicing in the mammalian central nervous system},
  author={Fagnani, M. and Barash, Y. and Ip, J.Y. and Misquitta, C. and Pan, Q. and Saltzman, A.L. and Shai, O. and Lee, L. and Rozenhek, A. and Mohammad, N. and et al.},
  journal={Genome Biology},
  volume={8},
  pages={R108},
  year={2007},
  doi={10.1186/gb-2007-8-6-r108}
}
@article{cheng2015mirtdl,
  title={MiRTDL: a deep learning approach for miRNA target prediction},
  author={Cheng, Shuang and Guo, Maozu and Wang, Chunyu and Liu, Xiaoyan and Liu, Yang and Wu, Xuejian},
  journal={IEEE/ACM transactions on computational biology and bioinformatics},
  volume={13},
  number={6},
  pages={1161--1169},
  year={2015},
  publisher={IEEE}
}
@article{jaganathan2019predicting,
  title={Predicting splicing from primary sequence with deep learning},
  author={Jaganathan, Kishore and Panagiotopoulou, Sofia Kyriazopoulou and McRae, Jeremy F and Darbandi, Siavash Fazel and Knowles, David and Li, Yang I and Kosmicki, Jack A and Arbelaez, Juan and Cui, Wenwu and Schwartz, Grace B and others},
  journal={Cell},
  volume={176},
  number={3},
  pages={535--548},
  year={2019},
  publisher={Elsevier}
}
@article{lam2019deep,
  title={A deep learning framework to predict binding preference of RNA constituents on protein surface},
  author={Lam, Jordy Homing and Li, Yu and Zhu, Lizhe and Umarov, Ramzan and Jiang, Hanlun and H{\'e}liou, Am{\'e}lie and Sheong, Fu Kit and Liu, Tianyun and Long, Yongkang and Li, Yunfei and others},
  journal={Nature communications},
  volume={10},
  number={1},
  pages={4941},
  year={2019},
  publisher={Nature Publishing Group UK London}
}
@article{cuperus2017deep,
  title={Deep learning of the regulatory grammar of yeast 5 untranslated regions from 500,000 random sequences},
  author={Cuperus, Josh T and Groves, Benjamin and Kuchina, Anna and Rosenberg, Alexander B and Jojic, Nebojsa and Fields, Stanley and Seelig, Georg},
  journal={Genome research},
  volume={27},
  number={12},
  pages={2015--2024},
  year={2017},
  publisher={Cold Spring Harbor Lab}
}
@inproceedings{he2016deep,
  title={Deep residual learning for image recognition},
  author={He, Kaiming and Zhang, Xiangyu and Ren, Shaoqing and Sun, Jian},
  booktitle={Proceedings of the IEEE conference on computer vision and pattern recognition},
  pages={770--778},
  year={2016}
}
@article{wei2022protein,
  title={Protein--RNA interaction prediction with deep learning: structure matters},
  author={Wei, Junkang and Chen, Siyuan and Zong, Licheng and Gao, Xin and Li, Yu},
  journal={Briefings in bioinformatics},
  volume={23},
  number={1},
  pages={bbab540},
  year={2022},
  publisher={Oxford University Press}
}
@article{zhang2019deep,
  title={Deep-learning augmented RNA-seq analysis of transcript splicing},
  author={Zhang, Zijun and Pan, Zhicheng and Ying, Yi and Xie, Zhijie and Adhikari, Samir and Phillips, John and Carstens, Russ P and Black, Douglas L and Wu, Yingnian and Xing, Yi},
  journal={Nature methods},
  volume={16},
  number={4},
  pages={307--310},
  year={2019},
  publisher={Nature Publishing Group US New York}
}
@article{alipanahi2015predicting,
  title={Predicting the sequence specificities of DNA-and RNA-binding proteins by deep learning},
  author={Alipanahi, Babak and Delong, Andrew and Weirauch, Matthew T and Frey, Brendan J},
  journal={Nature biotechnology},
  volume={33},
  number={8},
  pages={831--838},
  year={2015},
  publisher={Nature Publishing Group US New York}
}
@article{kaewsapsak2017live,
  title={Live-cell mapping of organelle-associated RNAs via proximity biotinylation combined with protein-RNA crosslinking},
  author={Kaewsapsak, Pornchai and Shechner, David Michael and Mallard, William and Rinn, John L and Ting, Alice Y},
  journal={Elife},
  volume={6},
  pages={e29224},
  year={2017},
  publisher={eLife Sciences Publications, Ltd}
}
@article{bernhart2006local,
  title={Local RNA base pairing probabilities in large sequences},
  author={Bernhart, Stephan H and Hofacker, Ivo L and Stadler, Peter F},
  journal={Bioinformatics},
  volume={22},
  number={5},
  pages={614--615},
  year={2006},
  publisher={Oxford University Press}
}
@article{li2022deerect,
  title={DeeReCT-APA: prediction of alternative polyadenylation site usage through deep learning},
  author={Li, Zhongxiao and Li, Yisheng and Zhang, Bin and Li, Yu and Long, Yongkang and Zhou, Juexiao and Zou, Xudong and Zhang, Min and Hu, Yuhui and Chen, Wei and others},
  journal={Genomics, Proteomics and Bioinformatics},
  volume={20},
  number={3},
  pages={483--495},
  year={2022},
  publisher={Oxford University Press}
}
@article{yan2019prediction,
  title={Prediction of mRNA subcellular localization using deep recurrent neural networks},
  author={Yan, Zichao and L{\'e}cuyer, Eric and Blanchette, Mathieu},
  journal={Bioinformatics},
  volume={35},
  number={14},
  pages={i333--i342},
  year={2019},
  publisher={Oxford University Press}
}
@article{bogard2019deep,
  title={A deep neural network for predicting and engineering alternative polyadenylation},
  author={Bogard, Nicholas and Linder, Johannes and Rosenberg, Alexander B and Seelig, Georg},
  journal={Cell},
  volume={178},
  number={1},
  pages={91--106},
  year={2019},
  publisher={Elsevier}
}
@article{leung2018inference,
  title={Inference of the human polyadenylation code},
  author={Leung, Michael KK and Delong, Andrew and Frey, Brendan J},
  journal={Bioinformatics},
  volume={34},
  number={17},
  pages={2889--2898},
  year={2018},
  publisher={Oxford University Press}
}
@article{lianoglou2013ubiquitously,
  title={Ubiquitously transcribed genes use alternative polyadenylation to achieve tissue-specific expression},
  author={Lianoglou, Steve and Garg, Vidur and Yang, Julie L and Leslie, Christina S and Mayr, Christine},
  journal={Genes \& development},
  volume={27},
  number={21},
  pages={2380--2396},
  year={2013},
  publisher={Cold Spring Harbor Lab}
}

@article{magana2017omni,
  title={Omni-PolyA: a method and tool for accurate recognition of Poly (A) signals in human genomic DNA},
  author={Magana-Mora, Arturo and Kalkatawi, Manal and Bajic, Vladimir B},
  journal={BMC genomics},
  volume={18},
  pages={1--13},
  year={2017},
  publisher={Springer}
}
@article{xiao2016global,
  title={Global analysis of regulatory divergence in the evolution of mouse alternative polyadenylation},
  author={Xiao, Mei-Sheng and Zhang, Bin and Li, Yi-Sheng and Gao, Qingsong and Sun, Wei and Chen, Wei},
  journal={Molecular systems biology},
  volume={12},
  number={12},
  pages={890},
  year={2016}
}
@article{leung2014deep,
  title={Deep learning of the tissue-regulated splicing code},
  author={Leung, M.K.K. and Xiong, H.Y. and Lee, L.J. and Frey, B.J.},
  journal={Bioinformatics},
  volume={30},
  pages={i121--i129},
  year={2014},
  doi={10.1093/bioinformatics/btu277}
}
@article{kalkatawi2013dragon,
  title={Dragon PolyA Spotter: predictor of poly (A) motifs within human genomic DNA sequences.},
  author={Kalkatawi, Manal and Rangkuti, Farania and Schramm, Michael and Jankovic, Boris R and Kamau, Allan and Chowdhary, Rajesh and Archer, John AC and Bajic, Vladimir B},
  journal={Bioinformatics},
  volume={29},
  number={11},
  year={2013}
}
@inproceedings{wu2018group,
  title={Group normalization},
  author={Wu, Yuxin and He, Kaiming},
  booktitle={Proceedings of the European conference on computer vision (ECCV)},
  pages={3--19},
  year={2018}
}
@article{xia2019deerect,
  title={DeeReCT-PolyA: a robust and generic deep learning method for PAS identification},
  author={Xia, Zhihao and Li, Yu and Zhang, Bin and Li, Zhongxiao and Hu, Yuhui and Chen, Wei and Gao, Xin},
  journal={Bioinformatics},
  volume={35},
  number={14},
  pages={2371--2379},
  year={2019},
  publisher={Oxford University Press}
}
@article{bertrand1998localization,
  title={Localization of ASH1 mRNA particles in living yeast},
  author={Bertrand, Edouard and Chartrand, Pascal and Schaefer, Matthias and Shenoy, Shailesh M and Singer, Robert H and Long, Roy M},
  journal={Molecular cell},
  volume={2},
  number={4},
  pages={437--445},
  year={1998},
  publisher={Elsevier}
}
@article{barreau2005rich,
  title={AU-rich elements and associated factors: are there unifying principles?},
  author={Barreau, Carine and Paillard, Luc and Osborne, H Beverley},
  journal={Nucleic acids research},
  volume={33},
  number={22},
  pages={7138--7150},
  year={2005},
  publisher={Oxford University Press}
}
@article{brawand2011evolution,
  title={The evolution of gene expression levels in mammalian organs},
  author={Brawand, D. and Soumillon, M. and Necsulea, A. and Julien, P. and Csa{\'r}di, G. and Harrigan, P. and Weier, M. and Liechti, A. and Aximu-Petri, A. and Kircher, M. and et al.},
  journal={Nature},
  volume={478},
  pages={343--348},
  year={2011}
}
@article{zeng2022predicting,
  title={Predicting RNA splicing from DNA sequence using Pangolin},
  author={Zeng, Tony and Li, Yang I},
  journal={Genome biology},
  volume={23},
  number={1},
  pages={103},
  year={2022},
  publisher={Springer}
}
@article{xiong2015human,
  title={The human splicing code reveals new insights into the genetic determinants of disease},
  author={Xiong, H.Y. and Alipanahi, B. and Lee, L.J. and Bretschneider, H. and Merico, D. and Yuen, R.K.C. and Hua, Y. and Gueroussov, S. and Najafabadi, H.S. and Hughes, T.R. and et al.},
  journal={Science},
  volume={347},
  pages={1254806},
  year={2015},
  doi={10.1126/science.1254806}
}


@article{harrow2012gencode,
  title={GENCODE: the reference human genome annotation for the ENCODE Project},
  author={Harrow, J. and Frankish, A. and Gonzalez, J.M. and Tapanari, E. and Diekhans, M. and K{\"o}kocinski, F. and Aken, B.L. and Barrell, D. and Zadissa, A. and Searle, S. and et al.},
  journal={Genome Research},
  volume={22},
  pages={1760--1774},
  year={2012}
}


@article{hubbard2002ensembl,
  title={The Ensembl genome database project},
  author={Hubbard, T. and Barker, D. and Birney, E. and Cameron, G. and Chen, Y. and Clark, L. and Cox, T. and Cuff, J. and Curwen, V. and Down, T. and et al.},
  journal={Nucleic Acids Research},
  volume={30},
  pages={38--41},
  year={2002}
}

@article{cardoso2019gene,
  title={Gene expression across mammalian organ development},
  author={Cardoso-Moreira, M. and Halbert, J. and Valloton, D. and Velten, B. and Chen, C. and Shao, Y. and Liechti, A. and Ascenc{\~a}o, K. and Rummel, C. and Ovchinnikova, S. and et al.},
  journal={Nature},
  volume={571},
  pages={505--509},
  year={2019}
}
@article{Diella2004,
  author = {Diella, F. and Cameron, S. and Gemund, C. and Linding, R. and Via, A. and Kuster, B. and Sicheritz-Ponte´n, T. and Blom, N. and Gibson, T.J.},
  title = {Phospho. ELM: a database of experimentally verified phosphorylation sites in eukaryotic proteins},
  journal = {BMC Bioinformatics},
  year = {2004},
  volume = {5},
  pages = {1--5}
}

@article{Hornbeck2012,
  author = {Hornbeck, P.V. and Kornhauser, J.M. and Tkachev, S. and Zhang, B. and Skrzypek, E. and Murray, B. and Latham, V. and Sullivan, M.},
  title = {PhosphoSitePlus: a comprehensive resource for investigating the structure and function of experimentally determined post-translational modifications in man and mouse},
  journal = {Nucleic Acids Research},
  year = {2012},
  volume = {40},
  pages = {D261--D270}
}

@article{Peri2004,
  author = {Peri, S. and Navarro, J.D. and Kristiansen, T.Z. and Amanchy, R. and Surendranath, V. and Muthusamy, B. and Gandhi, T.K.B. and Chandrika, K.N. and Deshpande, N. and Suresh, S. and others},
  title = {Human protein reference database as a discovery resource for proteomics},
  journal = {Nucleic Acids Research},
  year = {2004},
  volume = {32},
  pages = {D497--D501}
}

@article{Lu2013,
  author = {Lu, C.-T. and Huang, K.-Y. and Su, M.-G. and Lee, T.-Y. and Bretan˜a, N.A. and Chang, W.-C. and Chen, Y.-J. and Chen, Y.-J. and Huang, H.-D.},
  title = {DbPTM 3.0: an informative resource for investigating substrate site specificity and functional association of protein post-translational modifications},
  journal = {Nucleic Acids Research},
  year = {2013},
  volume = {41},
  pages = {D295--D305}
}

@article{Li2009,
  author = {Li, H. and Xing, X. and Ding, G. and Li, Q. and Wang, C. and Xie, L. and Zeng, R. and Li, Y.},
  title = {SysPTM: a systematic resource for proteomic research on post-translational modifications},
  journal = {Molecular & Cellular Proteomics},
  year = {2009},
  volume = {8},
  pages = {1839--1849}
}

@article{Huang2010,
  author = {Huang, Y. and Niu, B. and Gao, Y. and Fu, L. and Li, W.},
  title = {CD-HIT Suite: a web server for clustering and comparing biological sequences},
  journal = {Bioinformatics},
  year = {2010},
  volume = {26},
  pages = {680--682}
}

@article{Huang2017,
  author = {Huang, G. and Liu, Z. and Van Der Maaten, L. and Weinberger, K.Q.},
  title = {Densely connected convolutional networks},
  journal = {Preprint at arXiv},
  year = {2017},
  url = {https://doi.org/10.48550/arXiv.1608.06993}
}

@article{Fu2019,
  author = {Fu, H. and Yang, Y. and Wang, X. and Wang, H. and Xu, Y.},
  title = {DeepUbi: a deep learning framework for prediction of ubiquitination sites in proteins},
  journal = {BMC Bioinformatics},
  year = {2019},
  volume = {20},
  pages = {86}
}

@article{Xu2017,
  author = {Xu, H. and Zhou, J. and Lin, S. and Deng, W. and Zhang, Y. and Xue, Y.},
  title = {PLMD: an updated data resource of protein lysine modifications},
  journal = {Journal of Genetics and Genomics},
  year = {2017},
  volume = {44},
  pages = {243--250}
}


@article{Wang2017,
  author = {Wang, D. and Zeng, S. and Xu, C. and Qiu, W. and Liang, Y. and Joshi, T. and Xu, D.},
  title = {MusiteDeep: a deep-learning framework for general and kinase-specific phosphorylation site prediction},
  journal = {Bioinformatics},
  year = {2017},
  volume = {33},
  pages = {3909--3916}
}

@article{Wang2019,
  author = {Wang, D. and Liang, Y. and Xu, D.},
  title = {Capsule network for protein post-translational modification site prediction},
  journal = {Bioinformatics},
  year = {2019},
  volume = {35},
  pages = {2386--2394}
}

@article{Wang2020,
  author = {Wang, D. and Liu, D. and Yuchi, J. and He, F. and Jiang, Y. and Cai, S. and Li, J. and Xu, D.},
  title = {MusiteDeep: a deep-learning based webserver for protein post-translational modification site prediction and visualization},
  journal = {Nucleic Acids Research},
  year = {2020},
  volume = {48},
  pages = {W140--W146}
}

@article{Sabour2017,
  author = {Sabour, S. and Frosst, N. and Hinton, G.E.},
  title = {Dynamic routing between capsules},
  journal = {Preprint at arXiv},
  year = {2017},
  url = {https://doi.org/10.48550/arXiv.1710.09829}
}

@article{AlmagroArmenteros2017,
  author = {Almagro Armenteros, J.J. and Sønderby, C.K. and Sønderby, S.K. and Nielsen, H. and Winther, O.},
  title = {DeepLoc: prediction of protein subcellular localization using deep learning},
  journal = {Bioinformatics},
  year = {2017},
  volume = {33},
  pages = {3387--3395}
}

@article{Hoglund2006,
  author = {Höglund, A. and Dönnes, P. and Blum, T. and Adolph, H.-W. and Kohlbacher, O.},
  title = {MultiLoc: prediction of protein subcellular localization using N-terminal targeting sequences, sequence motifs and amino acid composition},
  journal = {Bioinformatics},
  year = {2006},
  volume = {22},
  pages = {1158--1165}
}

@article{Zhou2019,
  author = {Zhou, J. and Park, C.Y. and Theesfeld, C.L. and Wong, A.K. and Yuan, Y. and Scheckel, C. and Fak, J.J. and Funk, J. and Yao, K. and Tajima, Y. and others},
  title = {Whole-genome deep learning analysis identifies contribution of noncoding mutations to autism risk},
  journal = {Nature Genetics},
  year = {2019},
  volume = {51},
  pages = {973--980},
  url = {https://doi.org/10.1038/s41588-019-0420-0}
}

@article{Arloth2020,
  author = {Arloth, J. and Eraslan, G. and Andlauer, T.F.M. and Martins, J. and Iurato, S. and Kuhnel, B. and Waldenberger, M. and Frank, J. and Gold, R. and Hemmer, B. and others},
  title = {Deep WAS: multivariate genotype-phenotype associations by directly integrating regulatory information using deep learning},
  journal = {PLOS Computational Biology},
  year = {2020},
  volume = {16},
  pages = {e1007616},
  url = {https://doi.org/10.1371/journal.pcbi.1007616}
}

@article{Andlauer2016,
  author = {Andlauer, T.F.M. and Buck, D. and Antony, G. and Bayas, A. and Bechmann, L. and Berthéle, A. and Chan, A. and Gasperi, C. and Gold, R. and Graetz, C. and others},
  title = {Novel multiple sclerosis susceptibility loci implicated in epigenetic regulation},
  journal = {Science Advances},
  year = {2016},
  volume = {2},
  pages = {e1501678}
}
@article{zhou2021deerect,
  title={DeeReCT-TSS: A novel meta-learning-based method annotates TSS in multiple cell types based on DNA sequences and RNA-seq data},
  author={Zhou, Juexiao and Zhang, Bin and Li, Haoyang and Zhou, Longxi and Li, Zhongxiao and Long, Yongkang and Han, Wenkai and Wang, Mengran and Cui, Huanhuan and Chen, Wei and others},
  journal={bioRxiv},
  pages={2021--07},
  year={2021},
  publisher={Cold Spring Harbor Laboratory}
}
@article{Muglia2010,
  author = {Muglia, P. and Tozzi, F. and Galwey, N.W. and Francks, C. and Upmanyu, R. and Kong, X.Q. and Antoniades, A. and Domenici, E. and Perry, J. and Rothen, S. and others},
  title = {Genome-wide association study of recurrent major depressive disorder in two European case–control cohorts},
  journal = {Molecular Psychiatry},
  year = {2010},
  volume = {15},
  pages = {589--601}
}

@article{Wichmann2005,
  author = {Wichmann, H.-E. and Gieger, C. and Illig, T.},
  title = {KORA-gen-resource for population genetics, controls and a broad spectrum of disease phenotypes},
  journal = {Gesundheitswesen},
  year = {2005},
  volume = {67},
  pages = {26--30}
}

@article{Zingaretti2020,
  author = {Zingaretti, L.M. and Gezan, S.A. and Ferrao, L.F.V. and Osorio, L.F. and Monfort, A. and Mun˜oz, P.R. and Whitaker, V.M. and Pe´rez-Enciso, M.},
  title = {Exploring deep learning for complex trait genomic prediction in polyploid outcrossing species},
  journal = {Frontiers in Plant Science},
  year = {2020},
  volume = {11},
  pages = {25},
  url = {https://doi.org/10.3389/fpls.2020.00025}
}
@article{jolma2010multiplexed,
  title={Multiplexed massively parallel SELEX for characterization of human transcription factor binding specificities},
  author={Jolma, Arttu and Kivioja, Teemu and Toivonen, Jarkko and Cheng, Lu and Wei, Gonghong and Enge, Martin and Taipale, Mikko and Vaquerizas, Juan M and Yan, Jian and Sillanp{\"a}{\"a}, Mikko J and others},
  journal={Genome research},
  volume={20},
  number={6},
  pages={861--873},
  year={2010},
  publisher={Cold Spring Harbor Lab}
}
@article{Gezan2017,
  author = {Gezan, S.A. and Osorio, L.F. and Verma, S. and Whitaker, V.M.},
  title = {An experimental validation of genomic selection in octoploid strawberry},
  journal = {Horticultural Research},
  year = {2017},
  volume = {4},
  pages = {16070}
}
@article{mukherjee2004rapid,
  title={Rapid analysis of the DNA-binding specificities of transcription factors with DNA microarrays},
  author={Mukherjee, Sonali and Berger, Michael F and Jona, Ghil and Wang, Xun S and Muzzey, Dale and Snyder, Michael and Young, Richard A and Bulyk, Martha L},
  journal={Nature genetics},
  volume={36},
  number={12},
  pages={1331--1339},
  year={2004},
  publisher={Nature Publishing Group US New York}
}

@article{deBemOliveira2019,
  author = {de Bem Oliveira, I. and Resende, M.F.R., Jr. and Ferrao, L.F.V. and Amadeu, R.R. and Endelman, J.B. and Kirst, M. and Coelho, A.S.G. and Munoz, P.R.},
  title = {Genomic prediction of autotetraploids; influence of relationship matrices, allele dosage, and continuous genotyping calls in phenotype prediction},
  journal = {G3: Genes, Genomes, Genetics},
  year = {2019},
  volume = {9},
  pages = {1189--1198}
}

@article{Benevenuto2019,
  author = {Benevenuto, J. and Ferrao, L.F.V. and Amadeu, R.R. and Munoz, P.},
  title = {How can a high-quality genome assembly help plant breeders?},
  journal = {Gigascience},
  year = {2019},
  volume = {8},
  article = {giz068},
  url = {https://doi.org/10.1093/gigascience/giz068}
}

@article{Shook2021,
  author = {Shook, J. and Gangopadhyay, T. and Wu, L. and Ganapathysubramanian, B. and Sarkar, S. and Singh, A.K.},
  title = {Crop yield prediction integrating genotype and weather variables using deep learning},
  journal = {PLOS One},
  year = {2021},
  volume = {16},
  article = {e0252402},
  url = {https://doi.org/10.1371/journal.pone.0252402}
}
@article{kharchenko2008design,
  title={Design and analysis of ChIP-seq experiments for DNA-binding proteins},
  author={Kharchenko, Peter V and Tolstorukov, Michael Y and Park, Peter J},
  journal={Nature biotechnology},
  volume={26},
  number={12},
  pages={1351--1359},
  year={2008},
  publisher={Nature Publishing Group US New York}
}
@article{Abney2005,
  author = {Abney, T.S. and Crochet, W.D.},
  title = {The Uniform Soybean Tests: Northern Region 2005},
  journal = {Open Access},
  year = {2005}
}

@article{Bahdanau2014,
  author = {Bahdanau, D. and Cho, K. and Bengio, Y.},
  title = {Neural machine translation by jointly learning to align and translate},
  journal = {Preprint at arXiv},
  year = {2014},
  url = {https://doi.org/10.48550/arXiv.1409.0473}
}

@article{Kingma2014,
  author = {Kingma, D.P. and Ba, J.},
  title = {Adam: a method for stochastic optimization},
  journal = {Preprint at arXiv},
  year = {2014},
  url = {https://doi.org/10.48550/arXiv.1409.0473}
}

@article{Graves2013,
  author = {Graves, A.},
  title = {Generating sequences with recurrent neural networks},
  journal = {Preprint at arXiv},
  year = {2013},
  url = {https://doi.org/10.48550/arXiv.1308.0850}
}

@article{Dozat2016,
  author = {Dozat, T.},
  title = {Incorporating Nesterov Momentum into Adam},
  journal = {Preprint at arXiv},
  year = {2016}
}

@article{Loshchilov2017,
  author = {Loshchilov, I. and Hutter, F.},
  title = {Decoupled weight decay regularization},
  journal = {Preprint at arXiv},
  year = {2017},
  url = {https://doi.org/10.48550/arXiv.1711.05101}
}

@article{Liu2019,
  author = {Liu, L. and Jiang, H. and He, P. and Chen, W. and Liu, X. and Gao, J. and Han, J.},
  title = {On the variance of the adaptive learning rate and beyond},
  journal = {Preprint at arXiv},
  year = {2019},
  url = {https://doi.org/10.48550/arXiv.1908.03265}
}

@article{Liaw2018,
  author = {Liaw, R. and Liang, E. and Nishihara, R. and Moritz, P. and Gonzalez, J.E. and Stoica, I.},
  title = {Tune: a research platform for distributed model selection and training},
  journal = {Preprint at arXiv},
  year = {2018},
  url = {https://doi.org/10.48550/arXiv.1807.05118}
}

@article{Abadi2016,
  author = {Abadi, M.},
  title = {TensorFlow: Learning Functions at Scale},
  journal = {Preprint at arXiv},
  year = {2016}
}

@article{Paszke2019,
  author = {Paszke, A. and Gross, S. and Massa, F. and Lerer, A. and Bradbury, J. and Chanan, G. and Killeen, T. and Lin, Z. and Gimelshein, N. and Antiga, L.},
  title = {PyTorch: an imperative style, high-performance deep learning library},
  journal = {Preprint at arXiv},
  year = {2019},
  url = {https://doi.org/10.48550/arXiv.1912.01703}
}

@misc{OMalley2019,
  author = {O’Malley, T.B. and Elie, Long, J. and Chollet, F. and Jin, H. and Invernizzi, L.},
  title = {KerasTuner},
  year = {2019},
  url = {https://github.com/keras-team/keras-tuner}
}

@misc{Chollet2015,
  author = {Chollet, F.a.o.},
  title = {Keras},
  year = {2015},
  url = {https://keras.io}
}

@article{Janssens2022,
  author = {Janssens, J. and Aibar, S. and Taskiran, I.I. and Ismail, J.N. and Gomez, A.E. and Aughey, G. and Spanier, K.I. and De Rop, F.V. and Gonza´ lez-Blas, C.B. and Dionne, M. and others},
  title = {Decoding gene regulation in the fly brain},
  journal = {Nature},
  year = {2022},
  volume = {601},
  pages = {630--636},
  url = {https://doi.org/10.1038/s41586-021-04262-z}
}

@article{Sundararajan2017,
  author = {Sundararajan, M. and Taly, A. and Yan, Q.},
  title = {Axiomatic Attribution for Deep Networks},
  journal = {PMLR},
  year = {2017},
  pages = {3319--3328}
}
@article{umarov2017recognition,
  title={Recognition of prokaryotic and eukaryotic promoters using convolutional deep learning neural networks},
  author={Umarov, Ramzan Kh and Solovyev, Victor V},
  journal={PloS one},
  volume={12},
  number={2},
  pages={e0171410},
  year={2017},
  publisher={Public Library of Science San Francisco, CA USA}
}
@article{umarov2019promoter,
  title={Promoter analysis and prediction in the human genome using sequence-based deep learning models},
  author={Umarov, Ramzan and Kuwahara, Hiroyuki and Li, Yu and Gao, Xin and Solovyev, Victor},
  journal={Bioinformatics},
  volume={35},
  number={16},
  pages={2730--2737},
  year={2019},
  publisher={Oxford University Press}
}
@article{noguchi2017fantom5,
  title={FANTOM5 CAGE profiles of human and mouse samples},
  author={Noguchi, Shuhei and Arakawa, Takahiro and Fukuda, Shiro and Furuno, Masaaki and Hasegawa, Akira and Hori, Fumi and Ishikawa-Kato, Sachi and Kaida, Kaoru and Kaiho, Ai and Kanamori-Katayama, Mutsumi and others},
  journal={Scientific data},
  volume={4},
  number={1},
  pages={1--10},
  year={2017},
  publisher={Nature Publishing Group}
}
@article{berman2000protein,
  title={The protein data bank},
  author={Berman, Helen M and Westbrook, John and Feng, Zukang and Gilliland, Gary and Bhat, Talapady N and Weissig, Helge and Shindyalov, Ilya N and Bourne, Philip E},
  journal={Nucleic acids research},
  volume={28},
  number={1},
  pages={235--242},
  year={2000},
  publisher={Oxford University Press}
}
@article{zhou2018deep,
  title={Deep learning sequence-based ab initio prediction of variant effects on expression and disease risk},
  author={Zhou, Jian and Theesfeld, Chandra L and Yao, Kevin and Chen, Kathleen M and Wong, Aaron K and Troyanskaya, Olga G},
  journal={Nature genetics},
  volume={50},
  number={8},
  pages={1171--1179},
  year={2018},
  publisher={Nature Publishing Group US New York}
}
@article{duchi2011,
  title={Adaptive subgradient methods for online learning and stochastic optimization},
  author={Duchi, John and Hazan, Elad and Singer, Yoram},
  journal={Journal of Machine Learning Research},
  volume={12},
  pages={2121--2159},
  year={2011}
}

@misc{tieleman2012,
  author={Tieleman, Tijmen and Hinton, Geoffrey},
  title={Lecture 6.5---RMSProp: Divide the gradient by a running average of its recent magnitude},
  year={2012},
  howpublished={Coursera: Neural Networks for Machine Learning}
}

@article{kingma2015,
  title={Adam: A method for stochastic optimization},
  author={Kingma, Diederik and Ba, Jimmy},
  journal={International Conference on Learning Representations (ICLR)},
  year={2015},
  note={arXiv:1412.6980}
}


@article{loshchilov2019,
  title={Decoupled weight decay regularization},
  author={Loshchilov, Ilya and Hutter, Frank},
  journal={International Conference on Learning Representations (ICLR)},
  year={2019}
}

@article{liu2020radam,
  title={On the variance of the adaptive learning rate and beyond},
  author={Liu, Liu and Jiang, Haoming and He, Pengcheng and Chen, Weizhu and Liu, Xiaodong and Gao, Jianfeng and Wang, Jiawei},
  journal={International Conference on Learning Representations (ICLR)},
  year={2020}
}

@inproceedings{zhuang2020adabelief,
  title={AdaBelief Optimizer: Adapting stepsizes by the belief in observed gradients},
  author={Zhuang, Juntang and Tang, Tommy and Ding, Yifan and Tatikonda, Sekhar and Dvornek, Nicha and Papademetris, Xenophon and Duncan, James S},
  booktitle={Advances in Neural Information Processing Systems (NeurIPS)},
  volume={33},
  year={2020}
}

@inproceedings{defazio2021madgrad,
  title={Adaptivity without compromise: A momentum parameter-free adaptive learning rate method},
  author={Defazio, Aaron and Jelassi, Sami},
  booktitle={International Conference on Machine Learning (ICML)},
  year={2021}
}

@inproceedings{liaw2018ray,
  title={Tune: A research platform for distributed model selection and training},
  author={Liaw, Richard and Liang, Eric and Nishihara, Robert and Moritz, Philipp and Gonzalez, Joseph E. and Stoica, Ion},
  booktitle={ICML AutoML Workshop},
  year={2018}
}

@misc{omalley2019kerastuner,
  author={O'Malley, Tom and Bursztein, Elie and Long, Haifeng and Chollet, François and Jin, Jie and Invernizzi, Luca},
  title={KerasTuner: An hyperparameter tuning library for Keras},
  year={2019},
  howpublished={GitHub},
  note={\url{https://github.com/keras-team/keras-tuner}}
}

@inproceedings{akiba2019optuna,
  title={Optuna: A next-generation hyperparameter optimization framework},
  author={Akiba, Takuya and Sano, Shotaro and Yanase, Toshihiko and Ohta, Takeru and Koyama, Masanori},
  booktitle={Proceedings of the 25th ACM SIGKDD International Conference on Knowledge Discovery \& Data Mining},
  pages={2623--2631},
  year={2019}
}

@misc{bakshy2018ae,
  author={Bakshy, Eytan and others},
  title={AE: A library for parameter tuning and experiment management},
  year={2018},
  howpublished={Facebook Research},
  note={\url{https://github.com/facebook/Ax}}
}

@article{wachter2017,
  title={Counterfactual explanations without opening the black box: Automated decisions and the GDPR},
  author={Wachter, Sandra and Mittelstadt, Brent and Russell, Chris},
  journal={Harvard Journal of Law \& Technology},
  volume={31},
  number={2},
  pages={841--887},
  year={2017}
}

@inproceedings{zeiler2014,
  title={Visualizing and understanding convolutional networks},
  author={Zeiler, Matthew D and Fergus, Rob},
  booktitle={European Conference on Computer Vision (ECCV)},
  pages={818--833},
  year={2014}
}


@inproceedings{lundberg2017,
  title={A unified approach to interpreting model predictions},
  author={Lundberg, Scott and Lee, Su-In},
  booktitle={Advances in Neural Information Processing Systems (NeurIPS)},
  pages={4765--4774},
  year={2017}
}

@inproceedings{shrikumar2017,
  title={Learning important features through propagating activation differences},
  author={Shrikumar, Avanti and Greenside, Peyton and Kundaje, Anshul},
  booktitle={International Conference on Machine Learning (ICML)},
  pages={3145--3153},
  year={2017}
}

@misc{kokhlikyan2020,
  author={Kokhlikyan, Narine and Miglani, Vishwakarma and Martin, Miguel and Wang, Edward and Reynolds, William and Melnikov, Dmitry and Lun, Andy and Reblitz-Richardson, Alex},
  title={Captum: A unified and generic model interpretability library for PyTorch},
  year={2020},
  note={arXiv preprint arXiv:2009.07896}
}

@article{selvaraju2019gradcam,
  title={Grad-CAM: Visual explanations from deep networks via gradient-based localization},
  author={Selvaraju, Ramprasaath R. and Cogswell, Michael and Das, Abhishek and Vedantam, Ramakrishna and Parikh, Devi and Batra, Dhruv},
  journal={International Journal of Computer Vision},
  volume={128},
  pages={336--359},
  year={2019}
}

@inproceedings{jain2019attention,
  title={Attention is not explanation},
  author={Jain, Sarthak and Wallace, Byron C.},
  booktitle={Proceedings of the 2019 Conference of the North American Chapter of the Association for Computational Linguistics: Human Language Technologies},
  pages={3543--3556},
  year={2019}
}

@article{alipanahi2015,
  author = {Alipanahi, B. and Delong, A. and Weirauch, M. T. and Freedman, M.},
  title = {Predicting the sequence specificities of DNA- and RNA-binding proteins by deep learning},
  journal = {Nature Biotechnology},
  volume = {33},
  number = {8},
  pages = {831--838},
  year = {2015}
}

@article{chen2020,
  author = {Chen, Y. and et al.},
  title = {Systematic assessment of DeepBind’s performance and its applications},
  journal = {Bioinformatics},
  volume = {36},
  number = {4},
  pages = {1202--1208},
  year = {2020}
}

@article{zhou2015,
  author = {Zhou, J. and Troyanskaya, O. G.},
  title = {Predicting effects of noncoding variants with deep learning-based sequence model},
  journal = {Nature Methods},
  volume = {12},
  number = {10},
  pages = {931--934},
  year = {2015}
}

@article{li2021,
  author = {Li, B. and et al.},
  title = {Extending DeepSEA for epigenomic prediction across diverse cell types and assays},
  journal = {Genome Biology},
  volume = {22},
  pages = {76},
  year = {2021}
}

@article{kelley2016,
  author = {Kelley, D. R. and Snoek, J. and Rinn, J. L.},
  title = {Basset: Learning the regulatory code of the accessible genome with deep convolutional neural networks},
  journal = {Genome Research},
  volume = {26},
  number = {7},
  pages = {990--999},
  year = {2016}
}

@article{kelley2020,
  author = {Kelley, D. R.},
  title = {Cross-species regulatory sequence activity prediction},
  journal = {PLoS Computational Biology},
  volume = {16},
  number = {12},
  pages = {e1008329},
  year = {2020}
}

@article{quang2016,
  author = {Quang, D. and Xie, X.},
  title = {DanQ: a hybrid convolutional and recurrent deep neural network for quantifying the function of DNA sequences},
  journal = {Nucleic Acids Research},
  volume = {44},
  number = {11},
  pages = {e107},
  year = {2016}
}

@article{quang2019,
  author = {Quang, D. and Xie, X.},
  title = {FactorNet: A deep learning framework for predicting cell type specific transcription factor binding from nucleotide-resolution sequential data},
  journal = {Methods},
  volume = {166},
  pages = {40--47},
  year = {2019}
}

@article{angermueller2017,
  author = {Angermueller, C. and Lee, H. J. and Reik, W. and Stegle, O.},
  title = {DeepCpG: accurate prediction of single-cell DNA methylation states using deep neural networks},
  journal = {Genome Biology},
  volume = {18},
  pages = {67},
  year = {2017}
}

@article{yadav2021,
  author = {Yadav, V. K. and et al.},
  title = {Applications of deep learning to predict single-cell methylation profiles},
  journal = {Briefings in Bioinformatics},
  volume = {22},
  number = {3},
  pages = {bbaa186},
  year = {2021}
}

@article{poplin2018,
  author = {Poplin, R. and et al.},
  title = {A universal SNP and small-indel variant caller using deep neural networks},
  journal = {Nature Biotechnology},
  volume = {36},
  number = {10},
  pages = {983--987},
  year = {2018}
}

@article{zhou2022sequence,
  title={Sequence-based modeling of three-dimensional genome architecture from kilobase to chromosome scale},
  author={Zhou, Jian},
  journal={Nature genetics},
  volume={54},
  number={5},
  pages={725--734},
  year={2022},
  publisher={Nature Publishing Group US New York}
}

@article{chen2019selene,
  title={Selene: a PyTorch-based deep learning library for sequence data},
  author={Chen, Kathleen M and Cofer, Evan M and Zhou, Jian and Troyanskaya, Olga G},
  journal={Nature methods},
  volume={16},
  number={4},
  pages={315--318},
  year={2019},
  publisher={Nature Publishing Group US New York}
}

@article{singh2017attend,
  title={Attend and predict: Understanding gene regulation by selective attention on chromatin},
  author={Singh, Ritambhara and Lanchantin, Jack and Sekhon, Arshdeep and Qi, Yanjun},
  journal={Advances in neural information processing systems},
  volume={30},
  year={2017}
}

@article{chen2021deepcape,
  title={DeepCAPE: a deep convolutional neural network for the accurate prediction of enhancers},
  author={Chen, Shengquan and Gan, Mingxin and Lv, Hairong and Jiang, Rui},
  journal={Genomics, Proteomics \& Bioinformatics},
  volume={19},
  number={4},
  pages={565--577},
  year={2021},
  publisher={Oxford University Press}
}

@article{li2019deeptact,
  title={DeepTACT: predicting 3D chromatin contacts via bootstrapping deep learning},
  author={Li, Wenran and Wong, Wing Hung and Jiang, Rui},
  journal={Nucleic acids research},
  volume={47},
  number={10},
  pages={e60--e60},
  year={2019},
  publisher={Oxford University Press}
}

@article{yin2019deephistone,
  title={DeepHistone: a deep learning approach to predicting histone modifications},
  author={Yin, Qijin and Wu, Mengmeng and Liu, Qiao and Lv, Hairong and Jiang, Rui},
  journal={BMC genomics},
  volume={20},
  pages={11--23},
  year={2019},
  publisher={Springer}
}

@article{cheng2019mmsplice,
  title={MMSplice: modular modeling improves the predictions of genetic variant effects on splicing},
  author={Cheng, Jun and Nguyen, Thi Yen Duong and Cygan, Kamil J and {\c{C}}elik, Muhammed Hasan and Fairbrother, William G and Avsec, {\v{Z}}iga and Gagneur, Julien},
  journal={Genome biology},
  volume={20},
  pages={1--15},
  year={2019},
  publisher={Springer}
}

@article{park2022epibertope,
  title={EpiBERTope: a sequence-based pre-trained BERT model improves linear and structural epitope prediction by learning long-distance protein interactions effectively},
  author={Park, Minjun and Seo, Seung-woo and Park, Eunyoung and Kim, Jinhan},
  journal={bioRxiv},
  pages={2022--02},
  year={2022},
  publisher={Cold Spring Harbor Laboratory}
}

@article{hiranuma2017deepatac,
  title={DeepATAC: A deep-learning method to predict regulatory factor binding activity from ATAC-seq signals},
  author={Hiranuma, Naozumi and Lundberg, Scott and Lee, Su-In},
  journal={BioRxiv},
  pages={172767},
  year={2017},
  publisher={Cold Spring Harbor Laboratory}
}

@article{zhang2018enhancing,
  title={Enhancing Hi-C data resolution with deep convolutional neural network HiCPlus},
  author={Zhang, Yan and An, Lin and Xu, Jie and Zhang, Bo and Zheng, W Jim and Hu, Ming and Tang, Jijun and Yue, Feng},
  journal={Nature communications},
  volume={9},
  number={1},
  pages={750},
  year={2018},
  publisher={Nature Publishing Group UK London}
}

@article{hong2020deephic,
  title={DeepHiC: A generative adversarial network for enhancing Hi-C data resolution},
  author={Hong, Hao and Jiang, Shuai and Li, Hao and Du, Guifang and Sun, Yu and Tao, Huan and Quan, Cheng and Zhao, Chenghui and Li, Ruijiang and Li, Wanying and others},
  journal={PLoS computational biology},
  volume={16},
  number={2},
  pages={e1007287},
  year={2020},
  publisher={Public Library of Science San Francisco, CA USA}
}

@article{zhou2022annotating,
  title={Annotating TSSs in multiple cell types based on DNA sequence and RNA-seq data via DeeReCT-TSS},
  author={Zhou, Juexiao and Zhang, Bin and Li, Haoyang and Zhou, Longxi and Li, Zhongxiao and Long, Yongkang and Han, Wenkai and Wang, Mengran and Cui, Huanhuan and Li, Jingjing and others},
  journal={Genomics, Proteomics \& Bioinformatics},
  volume={20},
  number={5},
  pages={959--973},
  year={2022},
  publisher={Oxford University Press}
}

@article{dalla2025nucleotide,
  title={Nucleotide Transformer: building and evaluating robust foundation models for human genomics},
  author={Dalla-Torre, Hugo and Gonzalez, Liam and Mendoza-Revilla, Javier and Lopez Carranza, Nicolas and Grzywaczewski, Adam Henryk and Oteri, Francesco and Dallago, Christian and Trop, Evan and de Almeida, Bernardo P and Sirelkhatim, Hassan and others},
  journal={Nature Methods},
  volume={22},
  number={2},
  pages={287--297},
  year={2025},
  publisher={Nature Publishing Group US New York}
}

@article{nguyen2023hyenadna,
  title={Hyenadna: Long-range genomic sequence modeling at single nucleotide resolution},
  author={Nguyen, Eric and Poli, Michael and Faizi, Marjan and Thomas, Armin and Wornow, Michael and Birch-Sykes, Callum and Massaroli, Stefano and Patel, Aman and Rabideau, Clayton and Bengio, Yoshua and others},
  journal={Advances in neural information processing systems},
  volume={36},
  pages={43177--43201},
  year={2023}
}

@article{gao2024epigept,
  title={EpiGePT: a pretrained transformer-based language model for context-specific human epigenomics},
  author={Gao, Zijing and Liu, Qiao and Zeng, Wanwen and Jiang, Rui and Wong, Wing Hung},
  journal={Genome Biology},
  volume={25},
  number={1},
  pages={310},
  year={2024},
  publisher={Springer}
}

@article{yang2022scbert,
  title={scBERT as a large-scale pretrained deep language model for cell type annotation of single-cell RNA-seq data},
  author={Yang, Fan and Wang, Wenchuan and Wang, Fang and Fang, Yuan and Tang, Duyu and Huang, Junzhou and Lu, Hui and Yao, Jianhua},
  journal={Nature Machine Intelligence},
  volume={4},
  number={10},
  pages={852--866},
  year={2022},
  publisher={Nature Publishing Group UK London}
}

@article{fradkin2024orthrus,
  title={Orthrus: towards evolutionary and functional RNA foundation models},
  author={Fradkin, Philip and Shi, Ruian and Isaev, Keren and Frey, Brendan J and Morris, Quaid and Lee, Leo J and Wang, Bo},
  journal={bioRxiv},
  year={2024}
}
@article{avsec2025alphagenome,
  title={AlphaGenome: advancing regulatory variant effect prediction with a unified DNA sequence model},
  author={Avsec, {\v{Z}}iga and Latysheva, Natasha and Cheng, Jun and Novati, Guido and Taylor, Kyle R and Ward, Tom and Bycroft, Clare and Nicolaisen, Lauren and Arvaniti, Eirini and Pan, Joshua and others},
  journal={bioRxiv},
  pages={2025--06},
  year={2025},
  publisher={Cold Spring Harbor Laboratory}
}


@article{ito2025mouse,
  title={Mouse-Geneformer: A deep learning model for mouse single-cell transcriptome and its cross-species utility},
  author={Ito, Keita and Hirakawa, Tsubasa and Shigenobu, Shuji and Fujiyoshi, Hironobu and Yamashita, Takayoshi},
  journal={Plos Genetics},
  volume={21},
  number={3},
  pages={e1011420},
  year={2025},
  publisher={Public Library of Science San Francisco, CA USA}
}

@article{di2017nextflow,
  title={Nextflow enables reproducible computational workflows},
  author={Di Tommaso, Paolo and Chatzou, Maria and Floden, Evan W and Barja, Pablo Prieto and Palumbo, Emilio and Notredame, Cedric},
  journal={Nature biotechnology},
  volume={35},
  number={4},
  pages={316--319},
  year={2017},
  publisher={Nature Publishing Group US New York}
}

@article{koster2012snakemake,
  title={Snakemake—a scalable bioinformatics workflow engine},
  author={K{\"o}ster, Johannes and Rahmann, Sven},
  journal={Bioinformatics},
  volume={28},
  number={19},
  pages={2520--2522},
  year={2012},
  publisher={Oxford University Press}
}

@article{ismail2025mars,
  title={Mars: simplifying bioinformatics workflows through a containerized approach to tool integration and management},
  author={Ismail, Fathima Nuzla and Amarasoma, Shanika},
  journal={Bioinformatics Advances},
  volume={5},
  number={1},
  pages={vbaf074},
  year={2025},
  publisher={Oxford University Press}
}
